# Supplementary material for: Identification of Immunodominant Proteins of the Leishmania (Viannia) naiffi SubProteome as Pan-Specific Vaccine Targets against Leishmaniasis
Source: Vaccines (Basel). 2023 Jun 21;11(7):1129. doi: 10.3390/vaccines11071129 (PMC10386316; doi:10.3390/vaccines11071129)
Supplement: Supplementary file 1 [file vaccines-11-01129-s001.zip]

Archive with 4 entries (4 files):
- Supplementary Figure S1. Western blot with serum from CL cured patients.pdf
- Supplementary table S1.  Identified proteins of L. naiffi immunodominant fraction.xlsx
- Supplementary table S2.  Validaded immunodominant proteins of L.naiffi.xlsx
- Supplementary table S3. Similarity between sub proteome of L. naiffi and human proteins.xlsx
