# Supplementary material for: Identification of Immunodominant Proteins of the Leishmania (Viannia) naiffi SubProteome as Pan-Specific Vaccine Targets against Leishmaniasis
Source: Vaccines (Basel). 2023 Jun 21;11(7):1129. doi: 10.3390/vaccines11071129 (PMC10386316; doi:10.3390/vaccines11071129)
Supplement: Supplementary file 1 [file vaccines-11-01129-s001.zip › Supplementary table S1. Identified proteins of L. naiffi immunodominant fraction.xlsx]

## Sheet: Planilha1
Fasta headers	Protein Ids	Peptide counts (all)	Peptide counts (razor+unique)	Number of proteins	Sequence lengths	MS/MS count	Best MS/MS
tr|A4H3H6|A4H3H6_LEIBR D-3-phosphoglycerate dehydrogenase-like protein OS=Leishmania braziliensis OX=5660 GN=LBRM_03_0050 PE=3 SV=1;tr|A0A1E1IQR6|A0A1E1IQR6_LEIGU Putative D-3-phosphoglycerate dehydrogenase-like protein OS=Leishmania guyanensis OX=5670 GN=	A4H3H6;A0A1E1IQR6;A0A088RGZ7	6;6;6	6;6;6	3	408;408;408	31	1954;6446;12235;12458;19290;24556
tr|A0A088RH31|A0A088RH31_9TRYP RRM domain-containing protein OS=Leishmania panamensis OX=5679 GN=LPMP_030470 PE=4 SV=1;tr|A0A1E1INA7|A0A1E1INA7_LEIGU RRM domain-containing protein OS=Leishmania guyanensis OX=5670 GN=LgM4147LRVhigh.03.00090.00280 PE=4 SV=1;	A0A088RH31;A0A1E1INA7;A4H3L4	5;5;5	5;5;5	3	734;789;832	23	4209;13825;16471;25693;29984
tr|A4H3L9|A4H3L9_LEIBR Putative quinone oxidoreductase OS=Leishmania braziliensis OX=5660 GN=LBRM_03_0480 PE=4 SV=1;tr|A0A1E1INE3|A0A1E1INE3_LEIGU Quinone oxidoreductase, putative OS=Leishmania guyanensis OX=5670 GN=LgM4147LRVhigh.03.00090.00350 PE=4 SV=1;	A4H3L9;A0A1E1INE3;A0A088RH36	6;6;6	6;6;6	3	332;332;332	19	2321;6074;15771;29228;31364;31706
tr|A0A1E1IN58|A0A1E1IN58_LEIGU Putative small GTP binding protein rab6-like protein OS=Leishmania guyanensis OX=5670 GN=LgM4147LRVhigh.02.00050.00070 PE=4 SV=1;tr|A0A088RH69|A0A088RH69_9TRYP Small GTP binding protein rab6-like protein OS=Leishmania panamen	A0A1E1IN58;A0A088RH69	1;1	1;1	2	278;278	8	18685
tr|A4H3Q9|A4H3Q9_LEIBR Uncharacterized protein OS=Leishmania braziliensis OX=5660 GN=LBRM_03_0880 PE=4 SV=1;tr|A0A1E1INP7|A0A1E1INP7_LEIGU Uncharacterized protein OS=Leishmania guyanensis OX=5670 GN=LgM4147LRVhigh.03.00090.00710 PE=4 SV=1;tr|A0A088RH75|A0A	A4H3Q9;A0A1E1INP7;A0A088RH75	3;3;3	3;3;3	3	317;317;317	4	2307;3507;8120
tr|A4H3D3|A4H3D3_LEIBR Putative proteasome regulatory non-ATPase subunit 6 OS=Leishmania braziliensis OX=5660 GN=LBRM_02_0400 PE=3 SV=1;tr|A0A1E1IND9|A0A1E1IND9_LEIGU Proteasome regulatory non-ATPase subunit 6,putative OS=Leishmania guyanensis OX=5670 GN=L	A4H3D3;A0A1E1IND9;A0A088RH76	8;8;8	8;8;8	3	532;532;532	21	8582;10000;11071;11198;14838;16566;19134;33309
tr|A0A088RH92|A0A088RH92_9TRYP Uncharacterized protein OS=Leishmania panamensis OX=5679 GN=LPMP_020540 PE=3 SV=1;tr|A4H3F7|A4H3F7_LEIBR Uncharacterized protein OS=Leishmania braziliensis OX=5660 GN=LBRM_02_0640 PE=3 SV=2	A0A088RH92;A4H3F7	1;1	1;1	2	901;906	8	19794
tr|A4H3H7|A4H3H7_LEIBR Alanine--glyoxylate transaminase OS=Leishmania braziliensis OX=5660 GN=LBRM_03_0060 PE=3 SV=2;tr|A0A1E1INF9|A0A1E1INF9_LEIGU Alanine--glyoxylate transaminase OS=Leishmania guyanensis OX=5670 GN=LgM4147LRVhigh.03.00080.00030 PE=3 SV=1	A4H3H7;A0A1E1INF9;A0A088RH94	2;2;2	2;2;2	3	381;381;381	2	393;3193
tr|A4H3W5|A4H3W5_LEIBR Adenylosuccinate lyase OS=Leishmania braziliensis OX=5660 GN=LBRM_04_0500 PE=3 SV=1;tr|A0A1E1INM3|A0A1E1INM3_LEIGU Adenylosuccinate lyase OS=Leishmania guyanensis OX=5670 GN=LgM4147LRVhigh.04.00140.00460 PE=3 SV=1;tr|A0A088RHB2|A0A08	A4H3W5;A0A1E1INM3;A0A088RHB2	8;8;8	8;8;8	3	480;480;480	27	326;1239;2323;3908;5137;12383;14131;28016
sp|Q25225|IF4A_LEIBR Probable eukaryotic initiation factor 4A OS=Leishmania braziliensis OX=5660 GN=LbrM01_V2.0740 PE=3 SV=2;tr|A0A088RHF2|A0A088RHF2_9TRYP Eukaryotic initiation factor 4a, putative OS=Leishmania panamensis OX=5679 GN=LPMP_010760 PE=3 SV=1	Q25225;A0A088RHF2	19;19	19;19	2	403;403	191	7104;7829;8562;9376;10754;11238;12246;12991;13740;15487;16061;18439;18624;23567;23759;27873;30684;32150;32623
tr|A4H3R0|A4H3R0_LEIBR Putative elongation initiation factor 2 alpha subunit OS=Leishmania braziliensis OX=5660 GN=LBRM_03_0890 PE=3 SV=1;tr|A0A1E1INH8|A0A1E1INH8_LEIGU Elongation initiation factor 2 alpha subunit,putative OS=Leishmania guyanensis OX=5670	A4H3R0;A0A1E1INH8;A0A088RHG7	6;6;6;2;2;2;2;2;2	6;6;6;2;2;2;2;2;2	9	413;413;413;226;226;226;226;226;226	19	3346;14282;18434;27587;27701;33351
tr|A0A1E1IR89|A0A1E1IR89_LEIGU Uncharacterized protein OS=Leishmania guyanensis OX=5670 GN=LgM4147LRVhigh.04.00140.01010 PE=4 SV=1;tr|A0A088RHP7|A0A088RHP7_9TRYP Uncharacterized protein OS=Leishmania panamensis OX=5679 GN=LPMP_040950 PE=4 SV=1;tr|A4H414|A4	A0A1E1IR89;A0A088RHP7;A4H414	2;2;2	2;2;2	3	289;291;296	12	7741;26381
tr|A0A088RHP8|A0A088RHP8_9TRYP Arginine N-methyltransferase, putative OS=Leishmania panamensis OX=5679 GN=LPMP_030550 PE=4 SV=1;tr|A0A1E1INC0|A0A1E1INC0_LEIGU Arginine N-methyltransferase, putative OS=Leishmania guyanensis OX=5670 GN=LgM4147LRVhigh.03.0009	A0A088RHP8;A0A1E1INC0;A4H8A2	10;10;9	10;10;9	3	405;405;405	21	3901;4808;5199;14813;25738;32064;33051;33133;33206;33446
tr|A0A088RHQ8|A0A088RHQ8_9TRYP Uncharacterized protein OS=Leishmania panamensis OX=5679 GN=LPMP_030700 PE=4 SV=1;tr|A0A1E1INB9|A0A1E1INB9_LEIGU Uncharacterized protein OS=Leishmania guyanensis OX=5670 GN=LgM4147LRVhigh.03.00090.00490 PE=4 SV=1;tr|A4H3N6|A4	A0A088RHQ8;A0A1E1INB9;A4H3N6	2;2;2	2;2;2	3	772;772;783	8	4803;4976
tr|A4H4C5|A4H4C5_LEIBR S-methyl-5-thioadenosine phosphorylase OS=Leishmania braziliensis OX=5660 GN=LBRM_05_0800 PE=3 SV=1;tr|A0A1E1IP72|A0A1E1IP72_LEIGU S-methyl-5-thioadenosine phosphorylase OS=Leishmania guyanensis OX=5670 GN=LgM4147LRVhigh.05.00160.0	A4H4C5;A0A1E1IP72;A0A088RHZ5	5;5;5	5;5;5	3	306;306;306	34	991;2464;12733;14557;30642
tr|A4H432|A4H432_LEIBR Putative RNA-binding protein OS=Leishmania braziliensis OX=5660 GN=LBRM_04_1190 PE=4 SV=1;tr|A0A1E1INP2|A0A1E1INP2_LEIGU RNA-binding protein, putative OS=Leishmania guyanensis OX=5670 GN=LgM4147LRVhigh.04.00140.01200 PE=4 SV=1;tr|A0A	A4H432;A0A1E1INP2;A0A088RI26	2;2;2	2;2;2	3	315;315;315	4	23148;32462
tr|E9JUK3|E9JUK3_LEIGU N(1),N(8)-bis(glutathionyl)spermidine reductase (Fragment) OS=Leishmania guyanensis OX=5670 GN=TR PE=3 SV=1;tr|E9JUJ6|E9JUJ6_LEIGU N(1),N(8)-bis(glutathionyl)spermidine reductase (Fragment) OS=Leishmania guyanensis OX=5670 GN=TR PE=3	E9JUK3;E9JUJ6;E9JUI7;A0A1E1INT4;A0A088RI55;E9JUL2	9;9;9;9;9;8	1;1;1;1;1;1	6	483;483;483;491;491;483	21	6632;10588;14652;15661;18313;23050;25334;29332;30012
tr|A4H4D2|A4H4D2_LEIBR Surface antigen-like protein OS=Leishmania braziliensis OX=5660 GN=LBRM_05_0870 PE=4 SV=1;tr|A0A1E1INX5|A0A1E1INX5_LEIGU Putative surface antigen-like protein OS=Leishmania guyanensis OX=5670 GN=LgM4147LRVhigh.05.00160.00540 PE=4 SV=	A4H4D2;A0A1E1INX5;A0A088RIA7	2;2;2	2;2;2	3	291;291;291	8	396;33897
tr|A4H4D9|A4H4D9_LEIBR Dipeptidyl peptidase 3 OS=Leishmania braziliensis OX=5660 GN=LBRM_05_0940 PE=3 SV=1;tr|A0A1E1INZ6|A0A1E1INZ6_LEIGU Dipeptidyl peptidase 3 OS=Leishmania guyanensis OX=5670 GN=LgM4147LRVhigh.05.00160.00610 PE=3 SV=1;tr|A0A088RIB2|A0A08	A4H4D9;A0A1E1INZ6;A0A088RIB2	19;19;19	19;19;19	3	679;679;679	105	771;1048;1299;2542;2946;3797;5612;6200;6206;6459;8571;9029;15287;18108;20300;20679;23646;28122;35121
tr|A0A1E1IP10|A0A1E1IP10_LEIGU Uncharacterized protein OS=Leishmania guyanensis OX=5670 GN=LgM4147LRVhigh.05.00160.00890 PE=4 SV=1;tr|A4H4G5|A4H4G5_LEIBR Protein phosphatase type 1 regulator-like protein OS=Leishmania braziliensis OX=5660 GN=LBRM_05_1200 P	A0A1E1IP10;A4H4G5;A0A088RID3	11;11;11	11;11;11	3	396;418;418	34	6785;12554;14882;16919;19105;19250;19295;21839;23315;25668;26549
tr|A0A088RIF6|A0A088RIF6_9TRYP 5-3 exonuclease, putative OS=Leishmania panamensis OX=5679 GN=LPMP_060240 PE=4 SV=1;tr|A0A1E1IPA6|A0A1E1IPA6_LEIGU 5-3 exonuclease, putative OS=Leishmania guyanensis OX=5670 GN=LgM4147LRVhigh.06.00190.00260 PE=4 SV=1;tr|A	A0A088RIF6;A0A1E1IPA6;A4H4J2	8;8;7	8;8;7	3	1513;1513;1513	10	4562;8283;17266;19754;23954;24567;25819;25963
tr|A4H4K2|A4H4K2_LEIBR Putative glutamine synthetase OS=Leishmania braziliensis OX=5660 GN=LBRM_06_0350 PE=3 SV=1;tr|A0A1E1IPC0|A0A1E1IPC0_LEIGU Glutamine synthetase, putative OS=Leishmania guyanensis OX=5670 GN=LgM4147LRVhigh.06.00190.00380 PE=3 SV=1;tr|A	A4H4K2;A0A1E1IPC0;A0A088RIH2	8;8;8	8;8;8	3	379;379;379	71	4896;10460;14390;23845;25688;28685;32661;33053
tr|A0A1E1IPD8|A0A1E1IPD8_LEIGU Serine/threonine-protein phosphatase 2A activator OS=Leishmania guyanensis OX=5670 GN=LgM4147LRVhigh.07.00210.00210 PE=3 SV=1;tr|A0A088RIK0|A0A088RIK0_9TRYP Serine/threonine-protein phosphatase 2A activator OS=Leishmania pana	A0A1E1IPD8;A0A088RIK0	1;1	1;1	2	393;393	2	34479
tr|A0A088RIN8|A0A088RIN8_9TRYP Uncharacterized protein OS=Leishmania panamensis OX=5679 GN=LPMP_080430 PE=4 SV=1;tr|A4H5B2|A4H5B2_LEIBR Uncharacterized protein OS=Leishmania braziliensis OX=5660 GN=LBRM_08_0480 PE=4 SV=2	A0A088RIN8;A4H5B2	2;2	2;2	2	1987;1991	3	4380;12531
tr|A4H537|A4H537_LEIBR Splicing factor ptsr1-like protein OS=Leishmania braziliensis OX=5660 GN=LBRM_07_0940 PE=4 SV=1;tr|A0A1E1IS57|A0A1E1IS57_LEIGU Putative splicing factor ptsr1-like protein OS=Leishmania guyanensis OX=5670 GN=LgM4147LRVhigh.07.00221.00	A4H537;A0A1E1IS57;A0A088RIP8	10;10;10	10;10;10	3	376;376;376	54	1467;4036;13429;16781;16964;23362;25364;29776;32120;33083
tr|A4H515|A4H515_LEIBR Uncharacterized protein OS=Leishmania braziliensis OX=5660 GN=LBRM_07_0710 PE=4 SV=1;tr|A0A1E1IPT7|A0A1E1IPT7_LEIGU Uncharacterized protein OS=Leishmania guyanensis OX=5670 GN=LgM4147LRVhigh.07.00210.00730 PE=4 SV=1;tr|A0A088RIZ0|A0A	A4H515;A0A1E1IPT7;A0A088RIZ0	13;13;13	13;13;13	3	335;335;335	25	3288;4019;6595;9424;14295;14296;15641;15668;17001;17220;18428;25391;33705
tr|A4H5D4|A4H5D4_LEIBR DNA polymerase OS=Leishmania braziliensis OX=5660 GN=LBRM_08_0710 PE=3 SV=1;tr|A0A1E1IQB1|A0A1E1IQB1_LEIGU DNA polymerase OS=Leishmania guyanensis OX=5670 GN=LgM4147LRVhigh.08.00260.00050 PE=3 SV=1;tr|A0A088RJ04|A0A088RJ04_9TRYP DNA	A4H5D4;A0A1E1IQB1;A0A088RJ04	19;19;19	19;19;19	3	376;376;376	80	5;674;805;1156;1562;4811;6455;12507;13641;14375;15245;17034;17633;20742;21065;27075;28805;34036;34368
tr|A0A088RJ15|A0A088RJ15_9TRYP Cyclin 1, putative OS=Leishmania panamensis OX=5679 GN=LPMP_090610 PE=3 SV=1;tr|A4H5P2|A4H5P2_LEIBR Putative serine peptidase family S51, peptidase E OS=Leishmania braziliensis OX=5660 GN=LBRM_09_0680 PE=3 SV=1;tr|A0A1E1IQJ4|	A0A088RJ15;A4H5P2;A0A1E1IQJ4	3;3;3	3;3;3	3	339;340;340	7	398;1309;32378
tr|A0A1E1IPL9|A0A1E1IPL9_LEIGU Nucleolar RNA-binding protein, putative (Fragment) OS=Leishmania guyanensis OX=5670 GN=LgM4147LRVhigh.07.00230.00100 PE=4 SV=1;tr|A4H547|A4H547_LEIBR Putative nucleolar RNA-binding protein OS=Leishmania braziliensis OX=5660 G	A0A1E1IPL9;A4H547;A0A088RJ21	2;2;2	2;2;2	3	243;327;329	3	14343;17276
tr|A4H357|A4H357_LEIBR Putative poly(A) export protein OS=Leishmania braziliensis OX=5660 GN=LBRM_01_0360 PE=3 SV=1;tr|A0A1E1IMZ5|A0A1E1IMZ5_LEIGU Poly(A) export protein, putative OS=Leishmania guyanensis OX=5670 GN=LgM4147LRVhigh.01.00010.00310 PE=3 SV=1;	A4H357;A0A1E1IMZ5;A0A088RJ35	3;3;3	3;3;3	3	246;246;246	6	4714;6234;32695
tr|A4H5I7|A4H5I7_LEIBR Uncharacterized protein OS=Leishmania braziliensis OX=5660 GN=LBRM_09_0120 PE=4 SV=1;tr|A0A1E1IPY9|A0A1E1IPY9_LEIGU Uncharacterized protein OS=Leishmania guyanensis OX=5670 GN=LgM4147LRVhigh.09.00270.00120 PE=4 SV=1;tr|A0A088RJ39|A0A	A4H5I7;A0A1E1IPY9;A0A088RJ39	25;25;25	25;25;25	3	582;582;582	157	28;49;1174;1409;3581;4198;5050;5352;6038;6886;7261;7752;14843;15434;15441;15464;18269;19710;23428;23913;24116;24727;28460;32584;33180
tr|A4H5R9|A4H5R9_LEIBR Calmodulin OS=Leishmania braziliensis OX=5660 GN=LBRM_09_0960 PE=3 SV=1;tr|A0A1E1IQM0|A0A1E1IQM0_LEIGU Calmodulin OS=Leishmania guyanensis OX=5670 GN=LgM4147LRVhigh.09.00290.00260 PE=3 SV=1;tr|A0A088RJ41|A0A088RJ41_9TRYP Calmodulin O	A4H5R9;A0A1E1IQM0;A0A088RJ41	3;3;3	3;3;3	3	149;149;149	16	651;7191;13162
tr|A4H5S5|A4H5S5_LEIBR Elongation factor-1 gamma OS=Leishmania braziliensis OX=5660 GN=LBRM_09_1020 PE=4 SV=1;tr|A0A1E1IQ64|A0A1E1IQ64_LEIGU Putative elongation factor-1 gamma OS=Leishmania guyanensis OX=5670 GN=LgM4147LRVhigh.09.00290.00300 PE=4 SV=1;tr|A	A4H5S5;A0A1E1IQ64;A0A088RJ45	15;15;15;1;1;1	15;15;15;1;1;1	6	403;403;403;220;220;220	204	6307;6333;8352;15695;15739;15760;15769;19674;20887;22849;23403;27787;30510;34322;34329
tr|A4H5J8|A4H5J8_LEIBR Putative heat shock protein HslVU, ATPase subunit HslU OS=Leishmania braziliensis OX=5660 GN=LBRM_09_0230 PE=3 SV=1;tr|A0A1E1IQ83|A0A1E1IQ83_LEIGU Heat shock protein HslVU, ATPase subunit HslU,putative,ATP-dependent hsl protease ATP-	A4H5J8;A0A1E1IQ83;A0A088RJ46	1;1;1	1;1;1	3	503;503;503	1	17755
tr|A4H5W0|A4H5W0_LEIBR Putative paraflagellar rod component OS=Leishmania braziliensis OX=5660 GN=LBRM_09_1380 PE=4 SV=1;tr|A0A1E1IQD3|A0A1E1IQD3_LEIGU Paraflagellar rod component, putative OS=Leishmania guyanensis OX=5670 GN=LgM4147LRVhigh.09.00300.00370	A4H5W0;A0A1E1IQD3;A0A088RJ82	3;3;3	3;3;3	3	605;605;605	3	4388;5369;28726
tr|A4H5Q8|A4H5Q8_LEIBR Prolyl endopeptidase OS=Leishmania braziliensis OX=5660 GN=OPB PE=3 SV=1;tr|A0A1E1IQ44|A0A1E1IQ44_LEIGU Prolyl endopeptidase OS=Leishmania guyanensis OX=5670 GN=LgM4147LRVhigh.09.00290.00110 PE=3 SV=1;tr|A0A088RJA7|A0A088RJA7_9TRYP P	A4H5Q8;A0A1E1IQ44;A0A088RJA7	8;8;8	8;8;8	3	731;731;731	42	1420;4963;7731;8136;8517;14349;20606;26383
tr|A4H5E1|A4H5E1_LEIBR Uncharacterized protein OS=Leishmania braziliensis OX=5660 GN=LBRM_08_0780 PE=3 SV=1;tr|A0A1E1IPV7|A0A1E1IPV7_LEIGU Uncharacterized protein OS=Leishmania guyanensis OX=5670 GN=LgM4147LRVhigh.08.00260.00120 PE=3 SV=1;tr|A0A088RJA8|A0A	A4H5E1;A0A1E1IPV7;A0A088RJA8	3;3;3	3;3;3	3	569;569;569	5	9799;12892;13852
tr|A4H5Z7|A4H5Z7_LEIBR Uncharacterized protein OS=Leishmania braziliensis OX=5660 GN=LBRM_10_0160 PE=4 SV=1;tr|A0A088RJC5|A0A088RJC5_9TRYP Uncharacterized protein OS=Leishmania panamensis OX=5679 GN=LPMP_100130 PE=4 SV=1;tr|A0A1E1IQD6|A0A1E1IQD6_LEIGU Unch	A4H5Z7;A0A088RJC5;A0A1E1IQD6	1;1;1	1;1;1	3	456;457;665	4	22821
tr|A4H601|A4H601_LEIBR Putative mitogen-activated protein kinase OS=Leishmania braziliensis OX=5660 GN=LBRM_10_0200 PE=4 SV=1;tr|A0A1E1IT07|A0A1E1IT07_LEIGU Mitogen-activated protein kinase, putative,map kinase-like protein OS=Leishmania guyanensis OX=5670	A4H601;A0A1E1IT07;A0A088RJC9	4;4;4	4;4;4	3	407;407;407	8	12069;15026;20312;31183
tr|A0A088RJH5|A0A088RJH5_9TRYP Uncharacterized protein OS=Leishmania panamensis OX=5679 GN=LPMP_030640 PE=4 SV=1;tr|A0A1E1INL1|A0A1E1INL1_LEIGU Uncharacterized protein OS=Leishmania guyanensis OX=5670 GN=LgM4147LRVhigh.03.00090.00430 PE=4 SV=1;tr|A4H3N0|A4	A0A088RJH5;A0A1E1INL1;A4H3N0	15;15;14	15;15;14	3	2207;2207;2207	41	397;2051;10004;11633;11832;12272;12353;17823;18160;19306;19765;24665;25704;32182;33358
tr|A4H3T7|A4H3T7_LEIBR Uncharacterized protein (Fragment) OS=Leishmania braziliensis OX=5660 GN=LBRM_04_0210 PE=4 SV=1;tr|A4H3T9|A4H3T9_LEIBR Uncharacterized protein OS=Leishmania braziliensis OX=5660 GN=LBRM_04_0230 PE=4 SV=1;tr|A0A088RJK2|A0A088RJK2_9TRY	A4H3T7;A4H3T9;A0A088RJK2;A4H3T8;A4H3U1;A4H3U0	3;3;3;3;2;2;1	3;3;3;3;2;2;1	7	362;522;522;572;522;522;284	28	367;11413;30563
tr|A0A088RJL3|A0A088RJL3_9TRYP Uncharacterized protein OS=Leishmania panamensis OX=5679 GN=LPMP_090840 PE=3 SV=1;tr|A0A1E1IST2|A0A1E1IST2_LEIGU Uncharacterized protein OS=Leishmania guyanensis OX=5670 GN=LgM4147LRVhigh.09.00290.00180 PE=3 SV=1;tr|A4H5R5|A4	A0A088RJL3;A0A1E1IST2;A4H5R5	8;8;7	8;8;7	3	399;399;398	31	9800;15478;19138;23643;28223;28376;29421;33640
tr|A4H612|A4H612_LEIBR Isocitrate dehydrogenase [NADP] OS=Leishmania braziliensis OX=5660 GN=LBRM_10_0310 PE=3 SV=1;tr|A0A1E1IQS1|A0A1E1IQS1_LEIGU Isocitrate dehydrogenase [NADP] OS=Leishmania guyanensis OX=5670 GN=LgM4147LRVhigh.10.00310.00320 PE=3 SV=1;t	A4H612;A0A1E1IQS1;A0A088RJL4;A0A5B8Z212;A0A5B8YYQ9;A0A5B8YY95;A0A5B8YZ17	26;26;26;18;18;18;16	26;26;26;18;18;18;16	7	435;435;435;233;233;233;233	171	1262;4040;7634;7908;10445;12538;13166;14128;15991;16150;16262;17743;18675;20667;21004;21296;24363;24569;25172;28161;29613;31768;32885;32889;33639;34589
tr|A0A088RJL6|A0A088RJL6_9TRYP Uncharacterized protein OS=Leishmania panamensis OX=5679 GN=LPMP_040370 PE=4 SV=1;tr|A0A1E1IR51|A0A1E1IR51_LEIGU Uncharacterized protein OS=Leishmania guyanensis OX=5670 GN=LgM4147LRVhigh.04.00140.00380 PE=4 SV=1;tr|A4H3W2|A4	A0A088RJL6;A0A1E1IR51;A4H3W2	4;4;3	4;4;3	3	360;360;360	11	235;1824;31777;34727
tr|A4H3X8|A4H3X8_LEIBR Putative spermidine synthase OS=Leishmania braziliensis OX=5660 GN=LBRM_04_0630 PE=3 SV=1;tr|A0A1E1INJ7|A0A1E1INJ7_LEIGU Spermidine synthase, putative OS=Leishmania guyanensis OX=5670 GN=LgM4147LRVhigh.04.00140.00600 PE=3 SV=1;tr|A0A	A4H3X8;A0A1E1INJ7;A0A088RJM8	7;7;7;3;3;3;3;3;3;3;3	7;7;7;3;3;3;3;3;3;3;3	11	300;300;300;237;237;237;237;237;237;237;237	19	218;4839;22681;23910;26812;32124;35124
tr|A4H655|A4H655_LEIBR Flagellar glycoprotein-like protein OS=Leishmania braziliensis OX=5660 GN=LBRM_10_0770 PE=4 SV=1;tr|A0A1E1IQH8|A0A1E1IQH8_LEIGU Putative flagellar glycoprotein-like protein OS=Leishmania guyanensis OX=5670 GN=LgM4147LRVhigh.10.00320.	A4H655;A0A1E1IQH8;A0A088RJP8	4;4;4	4;4;4	3	493;493;493	11	1087;4767;14230;32536
tr|A4H6C0|A4H6C0_LEIBR Uncharacterized protein OS=Leishmania braziliensis OX=5660 GN=LBRM_10_1430 PE=4 SV=1;tr|A0A1E1ITA9|A0A1E1ITA9_LEIGU Uncharacterized protein OS=Leishmania guyanensis OX=5670 GN=LgM4147LRVhigh.10.00330.00030 PE=4 SV=1;tr|A0A088RJQ1|A0A	A4H6C0;A0A1E1ITA9;A0A088RJQ1	6;6;6	6;6;6	3	316;316;316	17	4190;6956;13857;17729;18202;26748
tr|A4H9T7|A4H9T7_LEIBR Inorganic diphosphatase OS=Leishmania braziliensis OX=5660 GN=LBRM_19_0110 PE=3 SV=1;tr|A0A1E1ITD0|A0A1E1ITD0_LEIGU Inorganic diphosphatase OS=Leishmania guyanensis OX=5670 GN=LgM4147LRVhigh.11.00360.00210 PE=3 SV=1;tr|A0A088RJR5|A0A	A4H9T7;A0A1E1ITD0;A0A088RJR5	5;5;5	5;5;5	3	444;444;444	6	4820;5179;13326;21661;31284
tr|A4H614|A4H614_LEIBR Uncharacterized protein OS=Leishmania braziliensis OX=5660 GN=LBRM_10_0330 PE=3 SV=2;tr|A0A088RJW7|A0A088RJW7_9TRYP Protein transport protein Sec23, putative OS=Leishmania panamensis OX=5679 GN=LPMP_100310 PE=3 SV=1;tr|A0A1E1IQF1|A0A	A4H614;A0A088RJW7;A0A1E1IQF1	9;9;8	9;9;8	3	1037;1038;1039	25	1177;4387;7126;9101;11696;12061;19298;33010;33463
tr|A4H6P3|A4H6P3_LEIBR Putative eukaryotic release factor 3 OS=Leishmania braziliensis OX=5660 GN=LBRM_11_0970 PE=4 SV=2;tr|A0A1E1IR16|A0A1E1IR16_LEIGU Eukaryotic release factor 3, putative OS=Leishmania guyanensis OX=5670 GN=LgM4147LRVhigh.11.00380.00720	A4H6P3;A0A1E1IR16;A0A088RJX5	6;6;6	6;6;6	3	649;668;745	17	1212;3655;11080;19616;27892;30985
tr|A0A088RK35|A0A088RK35_9TRYP Uncharacterized protein OS=Leishmania panamensis OX=5679 GN=LPMP_110830 PE=4 SV=1;tr|A0A1E1IR23|A0A1E1IR23_LEIGU Uncharacterized protein OS=Leishmania guyanensis OX=5670 GN=LgM4147LRVhigh.11.00380.00370 PE=4 SV=1;tr|A4H6K6|A4	A0A088RK35;A0A1E1IR23;A4H6K6	2;2;2	2;2;2	3	460;460;462	4	15682;32309
tr|A4H6L4|A4H6L4_LEIBR START domain-containing protein OS=Leishmania braziliensis OX=5660 GN=LBRM_11_0680 PE=4 SV=1;tr|A0A1E1ITK6|A0A1E1ITK6_LEIGU START domain-containing protein OS=Leishmania guyanensis OX=5670 GN=LgM4147LRVhigh.11.00380.00430 PE=4 SV=1;t	A4H6L4;A0A1E1ITK6;A0A088RK37	10;10;10	10;10;10	3	324;327;327	26	442;7730;15664;19286;20654;21000;22373;24751;25943;34526
tr|A4H4F9|A4H4F9_LEIBR V-type proton ATPase subunit OS=Leishmania braziliensis OX=5660 GN=LBRM_05_1140 PE=3 SV=1;tr|A0A1E1IRK9|A0A1E1IRK9_LEIGU V-type proton ATPase subunit OS=Leishmania guyanensis OX=5670 GN=LgM4147LRVhigh.05.00160.00810 PE=3 SV=1;tr|A0A0	A4H4F9;A0A1E1IRK9;A0A088RK54	3;3;3	3;3;3	3	357;357;357	2	2703;17672;28798
tr|A0A088RK59|A0A088RK59_9TRYP Uncharacterized protein OS=Leishmania panamensis OX=5679 GN=LPMP_120790 PE=4 SV=1;tr|A0A1E1IR87|A0A1E1IR87_LEIGU Uncharacterized protein OS=Leishmania guyanensis OX=5670 GN=LgM4147LRVhigh.12.00430.00920 PE=4 SV=1;tr|A4H6Z2|A4	A0A088RK59;A0A1E1IR87;A4H6Z2	2;2;1	2;2;1	3	1390;1352;1314	2	10183;20598
tr|A4H6A3|A4H6A3_LEIBR TPH domain-containing protein OS=Leishmania braziliensis OX=5660 GN=LBRM_10_1260 PE=4 SV=1;tr|A0A1E1IQM5|A0A1E1IQM5_LEIGU TPH domain-containing protein OS=Leishmania guyanensis OX=5670 GN=LgM4147LRVhigh.10.00320.00750 PE=4 SV=1;tr|A0	A4H6A3;A0A1E1IQM5;A0A088RK65	2;2;2	2;2;2	3	480;480;480	6	2700;27272
tr|E9AIN9|E9AIN9_LEIBR Contig, possible fusion of chromosomes 20 and 34 OS=Leishmania braziliensis OX=5660 GN=LBRM_20_6060 PE=4 SV=1;tr|A0A1E1IRA9|A0A1E1IRA9_LEIGU Putative arginine N-methyltransferase-like protein OS=Leishmania guyanensis OX=5670 GN=LgM41	E9AIN9;A0A1E1IRA9;A0A088RK74	3;3;3	3;3;3	3	369;369;369	2	23;30691;31707
tr|A0A088RK95|A0A088RK95_9TRYP Proteasome subunit alpha type OS=Leishmania panamensis OX=5679 GN=LPMP_110240 PE=3 SV=1;tr|A0A1E1IQW8|A0A1E1IQW8_LEIGU Proteasome subunit alpha type OS=Leishmania guyanensis OX=5670 GN=LgM4147LRVhigh.11.00360.00250 PE=3 SV=1;	A0A088RK95;A0A1E1IQW8;A4H9T4	8;8;8	8;8;8	3	247;247;308	26	2731;4426;9825;11293;12611;25634;34475;34937
tr|A0A1E1IRF0|A0A1E1IRF0_LEIGU Flagellar radial spoke protein, putative OS=Leishmania guyanensis OX=5670 GN=LgM4147LRVhigh.13.00450.00300 PE=4 SV=1;tr|A0A088RKA9|A0A088RKA9_9TRYP Flagellar radial spoke protein, putative OS=Leishmania panamensis OX=5679 GN=	A0A1E1IRF0;A0A088RKA9	1;1	1;1	2	592;592	1	2555
tr|E4W507|E4W507_LEIGU Argonaute 1 OS=Leishmania guyanensis OX=5670 PE=4 SV=1;tr|A0A1E1IQV0|A0A1E1IQV0_LEIGU Uncharacterized protein OS=Leishmania guyanensis OX=5670 GN=LgM4147LRVhigh.11.00380.00020 PE=4 SV=1;tr|A0A088RKB9|A0A088RKB9_9TRYP Argonaute/dicer	E4W507;A0A1E1IQV0;A0A088RKB9;G8XR08;A4H6I4	4;4;4;4;4	4;4;4;4;4	5	897;897;897;898;898	13	5056;10787;18551;28817
tr|A4H4M8|A4H4M8_LEIBR Uncharacterized protein OS=Leishmania braziliensis OX=5660 GN=LBRM_06_0630 PE=4 SV=2;tr|A0A1E1IPE8|A0A1E1IPE8_LEIGU Uncharacterized protein OS=Leishmania guyanensis OX=5670 GN=LgM4147LRVhigh.06.00190.00630 PE=4 SV=1;tr|A0A088RKD1|A0A	A4H4M8;A0A1E1IPE8;A0A088RKD1	1;1;1	1;1;1	3	1014;1014;1014	5	17282
tr|A0A088RKE3|A0A088RKE3_9TRYP NADH:flavin oxidoreductase/NADH oxidase, putative OS=Leishmania panamensis OX=5679 GN=LPMP_120810 PE=4 SV=1;tr|A4H6Z3|A4H6Z3_LEIBR Putative NADH:flavin oxidoreductase/NADH oxidase OS=Leishmania braziliensis OX=5660 GN=LBRM_12	A0A088RKE3;A4H6Z3;A0A1E1IRB1	8;8;5	8;8;5	3	382;382;382	84	3111;3500;9797;12511;16128;21307;27561;34250
tr|A0A088RKF1|A0A088RKF1_9TRYP Pyruvate, phosphate dikinase OS=Leishmania panamensis OX=5679 GN=LPMP_111010 PE=3 SV=1;tr|A0A1E1IR88|A0A1E1IR88_LEIGU Pyruvate, phosphate dikinase OS=Leishmania guyanensis OX=5670 GN=LgM4147LRVhigh.11.00380.00570 PE=3 SV=1;tr	A0A088RKF1;A0A1E1IR88;A4H6M6	15;15;14	15;15;14	3	914;914;914	71	236;1556;2355;2945;8654;9104;10873;11286;13278;14890;22369;24758;28201;29011;30673
tr|A4H6P8|A4H6P8_LEIBR Putative ABC transporter OS=Leishmania braziliensis OX=5660 GN=LBRM_11_1020 PE=4 SV=2;tr|A0A088RKG6|A0A088RKG6_9TRYP ABC transporter, putative OS=Leishmania panamensis OX=5679 GN=ABCA5 PE=4 SV=1	A4H6P8;A0A088RKG6	2;2	2;2	2	1764;1764	1	17095
tr|A4H727|A4H727_LEIBR Tubulin alpha chain OS=Leishmania braziliensis OX=5660 GN=LBRM_13_0190 PE=3 SV=2;tr|A0A088RKI3|A0A088RKI3_9TRYP Tubulin alpha chain OS=Leishmania panamensis OX=5679 GN=LPMP_130280 PE=3 SV=1	A4H727;A0A088RKI3	17;17;7;1	17;17;7;1	4	451;451;259;233	206	3590;3944;4150;5620;6176;6942;8631;11066;13882;17786;19212;23067;23075;25417;25542;28210;34495
tr|A4H7A6|A4H7A6_LEIBR 40S ribosomal protein S4 OS=Leishmania braziliensis OX=5660 GN=LBRM_13_1000 PE=3 SV=1;tr|A0A1E1J901|A0A1E1J901_LEIGU 40S ribosomal protein S4 OS=Leishmania guyanensis OX=5670 GN=BN36_NA75850 PE=3 SV=1;tr|A0A088RKS7|A0A088RKS7_9TRYP 4	A4H7A6;A0A1E1J901;A0A088RKS7	2;2;2	2;2;2	3	273;273;273	3	3751;4389
tr|A4H7J0|A4H7J0_LEIBR Proteasome subunit alpha type OS=Leishmania braziliensis OX=5660 GN=LBRM_14_0310 PE=3 SV=1;tr|A0A1E1IRI8|A0A1E1IRI8_LEIGU Proteasome subunit alpha type OS=Leishmania guyanensis OX=5670 GN=LgM4147LRVhigh.14.00470.00290 PE=3 SV=1;tr|A0	A4H7J0;A0A1E1IRI8;A0A088RKS8	6;6;6	6;6;6	3	285;285;285	48	6008;11050;18633;24659;29559;32609
tr|A0A088RKX3|A0A088RKX3_9TRYP Lectin, putative OS=Leishmania panamensis OX=5679 GN=LPMP_130560 PE=4 SV=1;tr|A0A1E1J8U7|A0A1E1J8U7_LEIGU Lectin, putative OS=Leishmania guyanensis OX=5670 GN=BN36_NA75330 PE=4 SV=1;tr|A4H756|A4H756_LEIBR Putative lectin OS=L	A0A088RKX3;A0A1E1J8U7;A4H756	5;5;5;1	5;5;5;1	4	424;438;445;135	68	448;5232;10457;22067;23242
tr|A4H7L4|A4H7L4_LEIBR Guanine nucleotide-binding protein subunit beta-like protein OS=Leishmania braziliensis OX=5660 GN=LBRM_14_0550 PE=3 SV=1;tr|A0A088RKY5|A0A088RKY5_9TRYP Guanine nucleotide-binding protein subunit beta-like protein OS=Leishmania panam	A4H7L4;A0A088RKY5	1;1	1;1	2	1156;1156	4	19852
tr|A4H7P0|A4H7P0_LEIBR Putative calpain-like cysteine peptidase OS=Leishmania braziliensis OX=5660 GN=LBRM_14_0830 PE=4 SV=1;tr|A4H7N9|A4H7N9_LEIBR Putative calpain-like cysteine peptidase OS=Leishmania braziliensis OX=5660 GN=LBRM_14_0820 PE=4 SV=1;tr|A0A	A4H7P0;A4H7N9;A0A1E1IRN9;A0A088RL05	4;4;4;4	4;4;4;4	4	115;115;115;115	68	4546;14702;30974;33943
tr|A4H7I6|A4H7I6_LEIBR VWFA domain-containing protein OS=Leishmania braziliensis OX=5660 GN=LBRM_14_0260 PE=4 SV=1;tr|A0A1E1IS45|A0A1E1IS45_LEIGU VWFA domain-containing protein OS=Leishmania guyanensis OX=5670 GN=LgM4147LRVhigh.14.00470.00250 PE=4 SV=1;tr|	A4H7I6;A0A1E1IS45;A0A088RL10	2;2;2	2;2;2	3	716;716;716	6	2654;6343
tr|A0A1E1J9G0|A0A1E1J9G0_LEIGU Kinesin K39, putative OS=Leishmania guyanensis OX=5670 GN=BN36_NA77620 PE=4 SV=1;tr|A0A088RL20|A0A088RL20_9TRYP Kinesin K39, putative (Fragment) OS=Leishmania panamensis OX=5679 GN=LPMP_141090 PE=4 SV=1	A0A1E1J9G0;A0A088RL20	2;2	2;2	2	159;244	11	157;28670
tr|A0A1E1IPV1|A0A1E1IPV1_LEIGU Mitochondrial DNA polymerase beta-PAK, putative OS=Leishmania guyanensis OX=5670 GN=LgM4147LRVhigh.08.00260.00060 PE=4 SV=1;tr|A4H5D5|A4H5D5_LEIBR Putative mitochondrial DNA polymerase beta-PAK OS=Leishmania braziliensis OX=5	A0A1E1IPV1;A4H5D5;A0A088RL21	2;2;2	1;1;1	3	874;1438;1509	1	8634;21065
tr|A4H5F0|A4H5F0_LEIBR Stress-induced protein sti1 OS=Leishmania braziliensis OX=5660 GN=LBRM_08_0880 PE=4 SV=1;tr|A0A1E1IQ36|A0A1E1IQ36_LEIGU Putative stress-induced protein sti1 OS=Leishmania guyanensis OX=5670 GN=LgM4147LRVhigh.08.00260.00200 PE=4 SV=1;	A4H5F0;A0A1E1IQ36;A0A088RL33	3;3;3	3;3;3	3	547;547;547	5	11454;19635;19867
tr|A0A1E1JA93|A0A1E1JA93_LEIGU Uncharacterized protein OS=Leishmania guyanensis OX=5670 GN=BN36_NA75970 PE=4 SV=1;tr|A4H7B8|A4H7B8_LEIBR Uncharacterized protein OS=Leishmania braziliensis OX=5660 GN=LBRM_13_1120 PE=4 SV=1;tr|A0A088RL49|A0A088RL49_9TRYP Ade	A0A1E1JA93;A4H7B8;A0A088RL49	2;2;2	2;2;2	3	1164;1169;1169	4	12578;16990
tr|A4H7R1|A4H7R1_LEIBR Protein kinase domain-containing protein OS=Leishmania braziliensis OX=5660 GN=LBRM_14_1060 PE=4 SV=1;tr|A0A1E1IRS3|A0A1E1IRS3_LEIGU Protein kinase, putative OS=Leishmania guyanensis OX=5670 GN=LgM4147LRVhigh.14.00470.01260 PE=4 SV=1	A4H7R1;A0A1E1IRS3;A0A088RLA9	8;8;8	8;8;8	3	1027;1027;1027	5	2512;2533;7889;13157;27713;27908;31714;33624
tr|Q5D179|Q5D179_LEIGU Tryparedoxin peroxidase 1 OS=Leishmania guyanensis OX=5670 PE=2 SV=1;tr|A0A088RLB3|A0A088RLB3_9TRYP Tryparedoxin peroxidase OS=Leishmania panamensis OX=5679 GN=LPMP_151050 PE=3 SV=1;tr|A4H879|A4H879_LEIBR Tryparedoxin peroxidase OS=L	Q5D179;A0A088RLB3;A4H879;A4H877	6;6;5;5	1;1;1;1	4	189;199;199;199	16	3935;10855;11313;12665;18001;22500
tr|A0A088RLC3|A0A088RLC3_9TRYP Uncharacterized protein OS=Leishmania panamensis OX=5679 GN=LPMP_141200 PE=4 SV=1;tr|A4H7U2|A4H7U2_LEIBR Uncharacterized protein OS=Leishmania braziliensis OX=5660 GN=LBRM_14_1390 PE=4 SV=2;tr|A0A1E1J9A6|A0A1E1J9A6_LEIGU Unch	A0A088RLC3;A4H7U2;A0A1E1J9A6	17;16;15	17;16;15	3	942;942;941	73	408;749;1708;2768;2965;4643;5886;7378;11466;13164;15662;18826;19121;22121;27690;30831;33128
tr|A0A1E1IS92|A0A1E1IS92_LEIGU Proliferating cell nuclear antigen OS=Leishmania guyanensis OX=5670 GN=LgM4147LRVhigh.15.00540.00690 PE=3 SV=1;tr|A4H8B2|A4H8B2_LEIBR Proliferating cell nuclear antigen OS=Leishmania braziliensis OX=5660 GN=LBRM_15_1440 PE=3	A0A1E1IS92;A4H8B2;A0A088RLE0	7;7;7	7;7;7	3	293;342;342	29	4557;5408;9552;12604;15002;15421;26802
tr|A0A088RLE2|A0A088RLE2_9TRYP CS domain-containing protein OS=Leishmania panamensis OX=5679 GN=LPMP_140440 PE=4 SV=1;tr|A0A1E1IRK6|A0A1E1IRK6_LEIGU CS domain-containing protein OS=Leishmania guyanensis OX=5670 GN=LgM4147LRVhigh.14.00470.00420 PE=4 SV=1;tr	A0A088RLE2;A0A1E1IRK6;A4H7K5	16;16;15	16;16;15	3	327;327;327	143	790;2490;2675;6058;16007;16862;23386;26998;27577;28188;29804;31071;32186;32356;34281;34342
tr|A4H9W2|A4H9W2_LEIBR Histone H2B OS=Leishmania braziliensis OX=5660 GN=LBRM_19_0360 PE=3 SV=1;tr|A0A1E1ITE5|A0A1E1ITE5_LEIGU Histone H2B OS=Leishmania guyanensis OX=5670 GN=LgM4147LRVhigh.19.00720.00030 PE=3 SV=1;tr|A0A088RLI0|A0A088RLI0_9TRYP Histone H2	A4H9W2;A0A1E1ITE5;A0A088RLI0;A4H9W1;A4H9W0	1;1;1;1;1	1;1;1;1;1	5	111;111;111;182;182	7	30268
tr|A0A1E1IUU3|A0A1E1IUU3_LEIGU Fucose kinase, putative OS=Leishmania guyanensis OX=5670 GN=LgM4147LRVhigh.20.00911.00480 PE=4 SV=1;tr|A0A088RLI5|A0A088RLI5_9TRYP Fucose kinase, putative OS=Leishmania panamensis OX=5679 GN=LPMP_160480 PE=4 SV=1	A0A1E1IUU3;A0A088RLI5	9;9	9;9	2	1227;1227	22	3578;9775;10716;11163;11782;14787;18875;20787;29902
tr|A0A088RLI8|A0A088RLI8_9TRYP Dihydroorotate dehydrogenase (fumarate) OS=Leishmania panamensis OX=5679 GN=DHODH PE=3 SV=1;tr|A0A1E1IUV6|A0A1E1IUV6_LEIGU Dihydroorotate dehydrogenase (fumarate) OS=Leishmania guyanensis OX=5670 GN=LgM4147LRVhigh.20.00911.00	A0A088RLI8;A0A1E1IUV6;E9AI53	5;5;4	5;5;4	3	313;313;313	18	19222;22889;23764;34997;35129
tr|A4H641|A4H641_LEIBR Mitogen-activated protein kinase OS=Leishmania braziliensis OX=5660 GN=LBRM_10_0620 PE=3 SV=1;tr|A0A088RLP9|A0A088RLP9_9TRYP Mitogen-activated protein kinase OS=Leishmania panamensis OX=5679 GN=MPK3 PE=3 SV=1;tr|A0A1E1IQG4|A0A1E1IQG4	A4H641;A0A088RLP9;A0A1E1IQG4	3;3;3	3;3;3	3	388;388;410	3	20661;26816;34412
tr|A0A1E1IRY1|A0A1E1IRY1_LEIGU Uncharacterized protein (Fragment) OS=Leishmania guyanensis OX=5670 GN=LgM4147LRVhigh.14.00500.00290 PE=4 SV=1;tr|A0A088RLQ3|A0A088RLQ3_9TRYP Uncharacterized protein OS=Leishmania panamensis OX=5679 GN=LPMP_141440 PE=4 SV=1;t	A0A1E1IRY1;A0A088RLQ3;A4H7W4	7;7;7	7;7;7	3	670;894;918	41	4144;4205;7128;9788;11816;17444;34039
tr|A4H7X5|A4H7X5_LEIBR NADH-cytochrome b5 reductase OS=Leishmania braziliensis OX=5660 GN=LBRM_15_0050 PE=3 SV=1;tr|A0A088RLR0|A0A088RLR0_9TRYP NADH-cytochrome b5 reductase OS=Leishmania panamensis OX=5679 GN=LPMP_150050 PE=3 SV=1;tr|A0A1E1IRY8|A0A1E1IRY8_	A4H7X5;A0A088RLR0;A0A1E1IRY8	1;1;1	1;1;1	3	275;275;299	4	28800
tr|A4H7Z5|A4H7Z5_LEIBR Guanine nucleotide-binding protein subunit beta-like protein OS=Leishmania braziliensis OX=5660 GN=LBRM_15_0250 PE=3 SV=1;tr|A0A1E1ISG4|A0A1E1ISG4_LEIGU Guanine nucleotide-binding protein subunit beta-like protein OS=Leishmania guyan	A4H7Z5;A0A1E1ISG4;A0A088RLS3	1;1;1	1;1;1	3	346;346;346	1	18203
tr|A0A088RLS9|A0A088RLS9_9TRYP Kinesin, putative (Fragment) OS=Leishmania panamensis OX=5679 GN=LPMP_161430 PE=4 SV=1	A0A088RLS9	2	1	1	208	4	16580;16583
tr|A0A088RLT0|A0A088RLT0_9TRYP Uncharacterized protein OS=Leishmania panamensis OX=5679 GN=LPMP_160180 PE=4 SV=1	A0A088RLT0	1	1	1	4430	1	29894
tr|A0A088RLU9|A0A088RLU9_9TRYP Clu domain-containing protein (Fragment) OS=Leishmania panamensis OX=5679 GN=LPMP_161630 PE=4 SV=1	A0A088RLU9	1	1	1	1730	1	27888
tr|A4H8H9|A4H8H9_LEIBR Aspartate carbamoyltransferase OS=Leishmania braziliensis OX=5660 GN=LBRM_16_0560 PE=3 SV=1;tr|A0A1E1IXE4|A0A1E1IXE4_LEIGU Aspartate carbamoyltransferase OS=Leishmania guyanensis OX=5670 GN=LgM4147LRVhigh.20.00911.00410 PE=3 SV=1;tr|	A4H8H9;A0A1E1IXE4;A0A088RLW0	4;4;4	4;4;4	3	327;327;327	6	2474;11787;30603;31020
tr|A4H8Z1|A4H8Z1_LEIBR Uncharacterized protein OS=Leishmania braziliensis OX=5660 GN=LBRM_17_0460 PE=4 SV=1;tr|A0A1E1ISN5|A0A1E1ISN5_LEIGU Uncharacterized protein OS=Leishmania guyanensis OX=5670 GN=LgM4147LRVhigh.17.00630.00560 PE=4 SV=1;tr|A0A088RM05|A0A	A4H8Z1;A0A1E1ISN5;A0A088RM05	2;2;2	2;2;2	3	532;532;532	0	18648;19492
tr|A0A088RM26|A0A088RM26_9TRYP Uncharacterized protein OS=Leishmania panamensis OX=5679 GN=LPMP_170590 PE=4 SV=1;tr|A0A1E1IT71|A0A1E1IT71_LEIGU Uncharacterized protein OS=Leishmania guyanensis OX=5670 GN=LgM4147LRVhigh.17.00630.00740 PE=4 SV=1;tr|A4H906|A4	A0A088RM26;A0A1E1IT71;A4H906	6;5;4	6;5;4	3	418;417;418	32	2540;2659;4629;10208;14579;22563
tr|A4H6L5|A4H6L5_LEIBR Uncharacterized protein OS=Leishmania braziliensis OX=5660 GN=LBRM_11_0690 PE=4 SV=2;tr|A0A1E1IR78|A0A1E1IR78_LEIGU Uncharacterized protein OS=Leishmania guyanensis OX=5670 GN=LgM4147LRVhigh.11.00380.00440 PE=4 SV=1;tr|A0A088RM60|A0A	A4H6L5;A0A1E1IR78;A0A088RM60	2;2;2	2;2;2	3	1008;1008;1008	4	4379;12155
tr|A4H8J1|A4H8J1_LEIBR Eukaryotic translation initiation factor 2A OS=Leishmania braziliensis OX=5660 GN=LBRM_16_0680 PE=3 SV=1;tr|A0A1E1IUW2|A0A1E1IUW2_LEIGU Eukaryotic translation initiation factor 2A OS=Leishmania guyanensis OX=5670 GN=LgM4147LRVhigh.20	A4H8J1;A0A1E1IUW2;A0A088RM68	4;4;4	4;4;4	3	551;551;551	13	4711;15424;25996;26493
tr|A0A1E1IUR1|A0A1E1IUR1_LEIGU Putative sucrose-phosphate synthase-like protein OS=Leishmania guyanensis OX=5670 GN=LgM4147LRVhigh.20.00911.00050 PE=4 SV=1;tr|A0A088RM87|A0A088RM87_9TRYP Sucrose-phosphate synthase-like protein OS=Leishmania panamensis OX=5	A0A1E1IUR1;A0A088RM87;A4H8L9;A0A0R6YGJ6	2;2;2;2	2;2;2;2	4	464;464;493;493	2	23688;33357
tr|A0A0S1M2E9|A0A0S1M2E9_9TRYP Putative elongation initiation factor 2 alpha subunit (Fragment) OS=Leishmania naiffi OX=5678 PE=3 SV=1;tr|A0A0S1M2C6|A0A0S1M2C6_LEIBR Putative elongation initiation factor 2 alpha subunit (Fragment) OS=Leishmania braziliensi	A0A0S1M2E9;A0A0S1M2C6;A0A0S1M2B9;A0A0S1M2B6;A0A0S1M2B1;A4H6R5;A0A1E1ITQ4;A0A088RM95	1;1;1;1;1;1;1;1	1;1;1;1;1;1;1;1	8	238;238;238;238;238;301;301;301	1	5618
tr|A0A088RMC8|A0A088RMC8_9TRYP CCR4-NOT transcription complex subunit 2, putative OS=Leishmania panamensis OX=5679 GN=LPMP_120360 PE=3 SV=1	A0A088RMC8	2	2	1	576	4	764;5617
tr|A4H8T2|A4H8T2_LEIBR Putative endoplasmic reticulum oxidoreductin OS=Leishmania braziliensis OX=5660 GN=LBRM_16_1590 PE=3 SV=1;tr|A0A1E1ISH8|A0A1E1ISH8_LEIGU Endoplasmic reticulum oxidoreductin, putative OS=Leishmania guyanensis OX=5670 GN=LgM4147LRVhigh	A4H8T2;A0A1E1ISH8;A0A088RME6	4;4;4	4;4;4	3	429;429;429	5	13965;15081;17634;18261
tr|A4H6X9|A4H6X9_LEIBR Serine/threonine-protein phosphatase OS=Leishmania braziliensis OX=5660 GN=LBRM_12_0660 PE=3 SV=1;tr|A0A088RMF8|A0A088RMF8_9TRYP Serine/threonine-protein phosphatase OS=Leishmania panamensis OX=5679 GN=LPMP_120660 PE=3 SV=1;tr|A0A1E1	A4H6X9;A0A088RMF8;A0A1E1ITX9	2;2;2	2;2;2	3	899;899;968	3	13689;32725
tr|A4H9D1|A4H9D1_LEIBR Putative glycogen synthase kinase OS=Leishmania braziliensis OX=5660 GN=LBRM_18_0290 PE=3 SV=1;tr|A0A1E1IT14|A0A1E1IT14_LEIGU Putative glycogen synthase kinase 3 OS=Leishmania guyanensis OX=5670 GN=LgM4147LRVhigh.18.00690.00150 PE=3	A4H9D1;A0A1E1IT14;A0A088RMG0	2;2;2	2;2;2	3	355;355;355	2	10323;11184
tr|A4H6Z4|A4H6Z4_LEIBR N-ethylmaleimide reductase-like protein OS=Leishmania braziliensis OX=5660 GN=LBRM_12_0820 PE=4 SV=1;tr|A0A1E1IRM2|A0A1E1IRM2_LEIGU Putative n-ethylmaleimide reductase-like protein OS=Leishmania guyanensis OX=5670 GN=LgM4147LRVhigh.1	A4H6Z4;A0A1E1IRM2;A0A088RMH2	1;1;1	1;1;1	3	876;889;889	2	20609
tr|A0A1E1ISK5|A0A1E1ISK5_LEIGU Cilia- and flagella-associated protein 206 OS=Leishmania guyanensis OX=5670 GN=LgM4147LRVhigh.17.00630.00270 PE=3 SV=1;tr|A0A088RMI4|A0A088RMI4_9TRYP Cilia- and flagella-associated protein 206 OS=Leishmania panamensis OX=5679	A0A1E1ISK5;A0A088RMI4	1;1	1;1	2	710;710	2	20004
tr|A0A088RMK8|A0A088RMK8_9TRYP Uncharacterized protein OS=Leishmania panamensis OX=5679 GN=LPMP_170370 PE=4 SV=1;tr|A4H8Y4|A4H8Y4_LEIBR Uncharacterized protein OS=Leishmania braziliensis OX=5660 GN=LBRM_17_0390 PE=4 SV=2	A0A088RMK8;A4H8Y4	3;3	3;3	2	1151;1159	4	1209;9979;17405
tr|A0A088RMN0|A0A088RMN0_9TRYP Prolyl-tRNA synthetase, putative (Fragment) OS=Leishmania panamensis OX=5679 GN=LPMP_181210 PE=4 SV=1	A0A088RMN0	3	1	1	264	0	344;3473;20937
tr|A4H988|A4H988_LEIBR Putative translation initiation factor OS=Leishmania braziliensis OX=5660 GN=LBRM_17_1450 PE=4 SV=1;tr|A0A1E1ISX6|A0A1E1ISX6_LEIGU Translation initiation factor, putative OS=Leishmania guyanensis OX=5670 GN=LgM4147LRVhigh.17.00630.01	A4H988;A0A1E1ISX6;A0A088RMQ7	16;16;16	16;16;16	3	709;709;709	90	4884;5766;8539;9503;10259;11761;13601;16315;18967;21009;24348;25343;31897;33466;33467;34292
tr|A4H7C7|A4H7C7_LEIBR Programmed cell death 6 protein-like protein OS=Leishmania braziliensis OX=5660 GN=LBRM_13_1220 PE=4 SV=1;tr|A0A1E1J917|A0A1E1J917_LEIGU Putative programmed cell death 6 protein-like protein OS=Leishmania guyanensis OX=5670 GN=BN36_N	A4H7C7;A0A1E1J917;A0A088RMU3	2;2;2	2;2;2	3	234;234;234	7	254;16915
tr|A0A088RMW2|A0A088RMW2_9TRYP Guanine nucleotide-binding protein subunit beta-like protein OS=Leishmania panamensis OX=5679 GN=LPMP_180670 PE=3 SV=1;tr|A0A1E1IT97|A0A1E1IT97_LEIGU Guanine nucleotide-binding protein subunit beta-like protein OS=Leishmania	A0A088RMW2;A0A1E1IT97;A4H9F5	4;4;3	4;4;3	3	621;621;623	4	9370;10177;12156;16672
tr|A4HA29|A4HA29_LEIBR Uncharacterized protein OS=Leishmania braziliensis OX=5660 GN=LBRM_19_1030 PE=4 SV=1;tr|A0A088RMY0|A0A088RMY0_9TRYP Uncharacterized protein OS=Leishmania panamensis OX=5679 GN=LPMP_190690 PE=4 SV=1;tr|A0A1E1ITM2|A0A1E1ITM2_LEIGU Unch	A4HA29;A0A088RMY0;A0A1E1ITM2	2;2;2	2;2;2	3	301;301;351	2	27303;30156
tr|A0A088RN01|A0A088RN01_9TRYP Prolyl-tRNA synthetase OS=Leishmania panamensis OX=5679 GN=LPMP_181220 PE=3 SV=1	A0A088RN01	5	1	1	718	6	342;344;18431;30276;32892
tr|A0A088RN07|A0A088RN07_9TRYP Alpha glucosidase II subunit, putative OS=Leishmania panamensis OX=5679 GN=LPMP_180090 PE=3 SV=1;tr|A0A1E1ITF7|A0A1E1ITF7_LEIGU Alpha glucosidase II subunit, putative OS=Leishmania guyanensis OX=5670 GN=LgM4147LRVhigh.18.0068	A0A088RN07;A0A1E1ITF7;A4H9B4	5;5;3	5;5;3	3	812;812;812	11	10845;26469;27420;30676;32056
tr|A4H9C5|A4H9C5_LEIBR GLF protein OS=Leishmania braziliensis OX=5660 GN=GLF PE=4 SV=1;tr|A0A1E1ITG7|A0A1E1ITG7_LEIGU Putative UDP-galactopyranose mutase OS=Leishmania guyanensis OX=5670 GN=LgM4147LRVhigh.18.00690.00060 PE=4 SV=1;tr|A0A088RN15|A0A088RN15_9	A4H9C5;A0A1E1ITG7;A0A088RN15	5;5;5	5;5;5	3	492;492;492	11	1248;2171;14161;20991;30281
tr|A4H9X1|A4H9X1_LEIBR Uncharacterized protein OS=Leishmania braziliensis OX=5660 GN=LBRM_19_0450 PE=4 SV=1;tr|A0A1E1ITF1|A0A1E1ITF1_LEIGU Protein kinase, putative OS=Leishmania guyanensis OX=5670 GN=LgM4147LRVhigh.19.00720.00120 PE=4 SV=1;tr|A0A088RN38|A0	A4H9X1;A0A1E1ITF1;A0A088RN38	1;1;1	1;1;1	3	631;631;631	2	33137
tr|A0A088RN43|A0A088RN43_9TRYP Uncharacterized protein OS=Leishmania panamensis OX=5679 GN=LPMP_180590 PE=4 SV=1;tr|A4H9G3|A4H9G3_LEIBR Uncharacterized protein OS=Leishmania braziliensis OX=5660 GN=LBRM_18_0610 PE=4 SV=1;tr|A0A1E1IT44|A0A1E1IT44_LEIGU Unch	A0A088RN43;A4H9G3;A0A1E1IT44	4;3;3	4;3;3	3	350;350;442	20	17025;18207;24549;25887
tr|A0A1E1ITS9|A0A1E1ITS9_LEIGU Peptidylprolyl isomerase OS=Leishmania guyanensis OX=5670 GN=LgM4147LRVhigh.19.00761.00150 PE=4 SV=1;tr|A0A088RN48|A0A088RN48_9TRYP Peptidylprolyl isomerase OS=Leishmania panamensis OX=5679 GN=LPMP_191410 PE=4 SV=1	A0A1E1ITS9;A0A088RN48	11;11	1;1	2	432;432	1	2174;2686;8115;13120;14839;16072;21348;29693;29824;31894;33026
tr|A4HAE1|A4HAE1_LEIBR Contig, possible fusion of chromosomes 20 and 34 OS=Leishmania braziliensis OX=5660 GN=LBRM_20_0240 PE=4 SV=2;tr|A0A1E1ITV0|A0A1E1ITV0_LEIGU IFT81_CH domain-containing protein OS=Leishmania guyanensis OX=5670 GN=LgM4147LRVhigh.20.007	A4HAE1;A0A1E1ITV0;A0A088RN64	4;4;4	4;4;4	3	719;719;719	5	4628;9502;15574;24198
tr|A0A088RN85|A0A088RN85_9TRYP Uncharacterized protein OS=Leishmania panamensis OX=5679 GN=LPMP_181140 PE=4 SV=1;tr|A4H9M4|A4H9M4_LEIBR Uncharacterized protein OS=Leishmania braziliensis OX=5660 GN=LBRM_18_1240 PE=4 SV=1;tr|A0A1E1IT95|A0A1E1IT95_LEIGU Unch	A0A088RN85;A4H9M4;A0A1E1IT95	2;2;1	2;2;1	3	1024;1024;1155	2	7194;20603
tr|A4H9P1|A4H9P1_LEIBR Pyruvate dehydrogenase E1 component subunit alpha OS=Leishmania braziliensis OX=5660 GN=LBRM_18_1410 PE=4 SV=1;tr|A0A1E1ITB2|A0A1E1ITB2_LEIGU Pyruvate dehydrogenase E1 component subunit alpha OS=Leishmania guyanensis OX=5670 GN=LgM41	A4H9P1;A0A1E1ITB2;A0A088RNA3	8;8;8	8;8;8	3	378;378;378	11	8116;11027;12073;15467;18619;20055;27460;27582
tr|A4HAB4|A4HAB4_LEIBR Uncharacterized protein OS=Leishmania braziliensis OX=5660 GN=LbrM_19_1910 PE=4 SV=1;tr|A0A088RNC4|A0A088RNC4_9TRYP Uncharacterized protein OS=Leishmania panamensis OX=5679 GN=LPMP_191010 PE=4 SV=1;tr|A0A1E1ITU4|A0A1E1ITU4_LEIGU Unch	A4HAB4;A0A088RNC4;A0A1E1ITU4	8;8;7	8;8;7	3	2630;2628;2296	23	123;4196;6041;6112;16556;23034;30022;33085
tr|A0A1E1IRT9|A0A1E1IRT9_LEIGU Uncharacterized protein OS=Leishmania guyanensis OX=5670 GN=LgM4147LRVhigh.14.00500.00280 PE=4 SV=1;tr|A0A088RNC8|A0A088RNC8_9TRYP Uncharacterized protein OS=Leishmania panamensis OX=5679 GN=LPMP_141430 PE=4 SV=1;tr|A4H7W3|A4	A0A1E1IRT9;A0A088RNC8;A4H7W3	2;2;1	2;2;1	3	1752;1751;1751	2	7657;18035
tr|A0A088RND7|A0A088RND7_9TRYP Uncharacterized protein OS=Leishmania panamensis OX=5679 GN=LPMP_150040 PE=4 SV=1;tr|A0A1E1IRU9|A0A1E1IRU9_LEIGU Uncharacterized protein OS=Leishmania guyanensis OX=5670 GN=LgM4147LRVhigh.15.00510.00030 PE=4 SV=1;tr|A4H7X4|A4	A0A088RND7;A0A1E1IRU9;A4H7X4	8;8;7	8;8;7	3	332;332;332	13	8921;9983;14182;14398;18712;20608;21559;26793
tr|A0A088RNE2|A0A088RNE2_9TRYP Aminopeptidase, putative OS=Leishmania panamensis OX=5679 GN=LPMP_190130 PE=3 SV=1;tr|A0A1E1ITL9|A0A1E1ITL9_LEIGU Aminopeptidase, putative,metallo-peptidase, Clan MG, Family M24 OS=Leishmania guyanensis OX=5670 GN=LgM4147LRVh	A0A088RNE2;A0A1E1ITL9;A4H9X3	20;20;19	20;20;19	3	380;380;380	167	370;2505;2818;6429;8242;13579;14904;14913;15501;17351;17585;18081;19106;23154;30048;30173;31720;32987;33584;34289
tr|A0A1E1ITX1|A0A1E1ITX1_LEIGU ADP/ATP translocase OS=Leishmania guyanensis OX=5670 GN=LgM4147LRVhigh.19.00720.00190 PE=3 SV=1;tr|A0A088RQ31|A0A088RQ31_9TRYP ADP/ATP translocase OS=Leishmania panamensis OX=5679 GN=ANC1 PE=3 SV=1;tr|A0A088RNE7|A0A088RNE7_9T	A0A1E1ITX1;A0A088RQ31;A0A088RNE7	1;1;1	1;1;1	3	321;321;321	1	24202
tr|A4H7D8|A4H7D8_LEIBR Uncharacterized protein OS=Leishmania braziliensis OX=5660 GN=LBRM_13_1340 PE=4 SV=1;tr|A0A1E1ITT9|A0A1E1ITT9_LEIGU Uncharacterized protein OS=Leishmania guyanensis OX=5670 GN=LgM4147LRVhigh.20.00770.00010 PE=4 SV=1;tr|A0A088RNH8|A0A	A4H7D8;A0A1E1ITT9;A0A088RNH8	1;1;1	1;1;1	3	358;358;358	1	3304
tr|A4HA37|A4HA37_LEIBR Putative ABC transporter OS=Leishmania braziliensis OX=5660 GN=LBRM_19_1110 PE=4 SV=1;tr|A0A1E1ITM0|A0A1E1ITM0_LEIGU ATP-binding cassette protein subfamily F, member 2, putative OS=Leishmania guyanensis OX=5670 GN=LgM4147LRVhigh.19.0	A4HA37;A0A1E1ITM0;A0A088RNJ9	3;3;3	3;3;3	3	616;616;616	3	14211;16901;31892
tr|Q5UDS8|Q5UDS8_LEIGU Tryparedoxin peroxidase 2 OS=Leishmania guyanensis OX=5670 PE=3 SV=1;tr|A0A088RNK9|A0A088RNK9_9TRYP Tryparedoxin peroxidase OS=Leishmania panamensis OX=5679 GN=LPMP_151070 PE=3 SV=1	Q5UDS8;A0A088RNK9	7;7	7;7	2	199;199	108	3935;10855;11313;12665;18000;22500;23012
tr|A0A088RNL5|A0A088RNL5_9TRYP Proteasome regulatory non-ATP-ase subunit, putative OS=Leishmania panamensis OX=5679 GN=LPMP_190980 PE=4 SV=1;tr|A0A1E1ITS2|A0A1E1ITS2_LEIGU Proteasome regulatory non-ATP-ase subunit,putative OS=Leishmania guyanensis OX=5670	A0A088RNL5;A0A1E1ITS2;A4HA68	7;7;6	7;7;6	3	412;412;412	15	470;1692;2824;7751;18146;29786;32050
tr|A4HAI7|A4HAI7_LEIBR Serine/threonine-protein phosphatase OS=Leishmania braziliensis OX=5660 GN=LBRM_20_0710 PE=3 SV=1;tr|A0A088RNP5|A0A088RNP5_9TRYP Serine/threonine-protein phosphatase OS=Leishmania panamensis OX=5679 GN=LPMP_200810 PE=3 SV=1;tr|A4HAI9	A4HAI7;A0A088RNP5;A4HAI9;A0A088RP27	5;5;4;4;2;2	5;5;4;4;2;2	6	298;298;301;301;304;304	9	3773;11571;12495;20681;26434
tr|A4HAA5|A4HAA5_LEIBR Inosine-5-monophosphate dehydrogenase OS=Leishmania braziliensis OX=5660 GN=LBRM_19_1820 PE=3 SV=1;tr|A0A1E1ITT5|A0A1E1ITT5_LEIGU Inosine-5-monophosphate dehydrogenase OS=Leishmania guyanensis OX=5670 GN=LgM4147LRVhigh.19.00761.001	A4HAA5;A0A1E1ITT5;A0A088RNR3	3;3;3	3;3;3	3	514;514;514	3	17723;19606;30262
tr|A4HAD8|A4HAD8_LEIBR Contig, possible fusion of chromosomes 20 and 34 OS=Leishmania braziliensis OX=5660 GN=LBRM_20_0210 PE=4 SV=1;tr|A0A1E1IU98|A0A1E1IU98_LEIGU Uncharacterized protein OS=Leishmania guyanensis OX=5670 GN=LgM4147LRVhigh.20.00770.00130 PE	A4HAD8;A0A1E1IU98;A0A088RNT9	8;8;8	8;8;8	3	518;518;518	56	5277;5746;11637;16659;19358;27694;33031;34607
tr|A4HAC3|A4HAC3_LEIBR Contig, possible fusion of chromosomes 20 and 34 OS=Leishmania braziliensis OX=5660 GN=LBRM_20_0060 PE=3 SV=1;tr|A0A1E1ITV8|A0A1E1ITV8_LEIGU Adenylate kinase, putative OS=Leishmania guyanensis OX=5670 GN=LgM4147LRVhigh.20.00770.00230	A4HAC3;A0A1E1ITV8;A0A088RNV3	1;1;1	1;1;1	3	218;218;218	3	15083
tr|A4H7T3|A4H7T3_LEIBR 2-Hacid_dh_C domain-containing protein OS=Leishmania braziliensis OX=5660 GN=LBRM_14_1300 PE=4 SV=2;tr|A0A088RP03|A0A088RP03_9TRYP D-isomer specific 2-hydroxyacid dehydrogenase, putative OS=Leishmania panamensis OX=5679 GN=LPMP_20149	A4H7T3;A0A088RP03;A4HAQ6	3;3;2	3;3;2	3	336;213;192	9	3234;9412;9977
tr|A4HAR5|A4HAR5_LEIBR Contig, possible fusion of chromosomes 20 and 34 OS=Leishmania braziliensis OX=5660 GN=LBRM_20_1520 PE=4 SV=1;tr|A0A1E1IUC1|A0A1E1IUC1_LEIGU Uncharacterized protein OS=Leishmania guyanensis OX=5670 GN=LgM4147LRVhigh.20.00830.00050 PE	A4HAR5;A0A1E1IUC1;A0A088RP19	2;2;2	2;2;2	3	625;625;625	4	25681;32737
tr|A0A088RP32|A0A088RP32_9TRYP Kinesin, putative (Fragment) OS=Leishmania panamensis OX=5679 GN=LPMP_161440 PE=4 SV=1;tr|A4H8S4|A4H8S4_LEIBR Putative kinesin OS=Leishmania braziliensis OX=5660 GN=LBRM_16_1510 PE=4 SV=1;tr|A4H8S6|A4H8S6_LEIBR Putative kines	A0A088RP32;A4H8S4;A4H8S6;A4H8S5	2;1;1;1	2;1;1;1	4	224;720;1037;1252	12	16523;16580
tr|A0A1E1IUX6|A0A1E1IUX6_LEIGU Expression site-associated protein 5 (ESAG5),putative OS=Leishmania guyanensis OX=5670 GN=LgM4147LRVhigh.20.00911.00790 PE=4 SV=1;tr|A4HBB4|A4HBB4_LEIBR Contig, possible fusion of chromosomes 20 and 34 OS=Leishmania brazilien	A0A1E1IUX6;A4HBB4;A0A088RP40	1;1;1	1;1;1	3	501;540;540	2	15575
tr|A4HAL5|A4HAL5_LEIBR Contig, possible fusion of chromosomes 20 and 34 OS=Leishmania braziliensis OX=5660 GN=LBRM_20_0990 PE=4 SV=1;tr|A0A1E1IU78|A0A1E1IU78_LEIGU N2227 domain-containing protein OS=Leishmania guyanensis OX=5670 GN=LgM4147LRVhigh.20.00800.	A4HAL5;A0A1E1IU78;A0A088RP53	2;2;2	2;2;2	3	456;456;456	10	5758;31911
tr|A4HBC9|A4HBC9_LEIBR Ubiquitin carboxyl-terminal hydrolase OS=Leishmania braziliensis OX=5660 GN=LBRM_20_3690 PE=3 SV=2;tr|A0A1E1IUZ9|A0A1E1IUZ9_LEIGU Ubiquitin carboxyl-terminal hydrolase OS=Leishmania guyanensis OX=5670 GN=LgM4147LRVhigh.20.00911.00940	A4HBC9;A0A1E1IUZ9;A0A088RP54	6;6;6	6;6;6	3	903;903;903	15	2467;3592;9418;22296;24201;32009
tr|A4H8U7|A4H8U7_LEIBR Uncharacterized protein OS=Leishmania braziliensis OX=5660 GN=LBRM_17_0020 PE=4 SV=1;tr|A0A1E1ISS0|A0A1E1ISS0_LEIGU Uncharacterized protein OS=Leishmania guyanensis OX=5670 GN=LgM4147LRVhigh.17.00630.00010 PE=4 SV=1;tr|A0A088RP57|A0A	A4H8U7;A0A1E1ISS0;A0A088RP57	15;15;15	15;15;15	3	774;774;774	87	6097;8305;11956;12463;13192;13370;14965;15009;19274;23401;23965;24114;27108;29342;30604
tr|A4H8W3|A4H8W3_LEIBR Putative peptidase t OS=Leishmania braziliensis OX=5660 GN=LBRM_17_0180 PE=3 SV=1;tr|A0A1E1IT35|A0A1E1IT35_LEIGU Peptidase t, putative,peptidase T, putative,metallo-peptidase, ClanMH, family M20B OS=Leishmania guyanensis OX=5670 GN=L	A4H8W3;A0A1E1IT35;A0A088RP76	12;12;12	12;12;12	3	423;423;423	32	4152;6398;6617;9430;9620;13892;20032;21315;21318;25574;33593;34813
tr|A0A088RP82|A0A088RP82_9TRYP Cystathionine beta-synthase OS=Leishmania panamensis OX=5679 GN=CYSB PE=4 SV=1;tr|A0A1E1ISN0|A0A1E1ISN0_LEIGU Putative cystathionine beta-synthase OS=Leishmania guyanensis OX=5670 GN=LgM4147LRVhigh.17.00630.00310 PE=4 SV=1	A0A088RP82;A0A1E1ISN0	5;5;2	5;5;2	3	359;359;120	16	5057;7915;12728;15080;27712
tr|A0A1E1IUI3|A0A1E1IUI3_LEIGU Uncharacterized protein OS=Leishmania guyanensis OX=5670 GN=LgM4147LRVhigh.20.00861.00380 PE=4 SV=1;tr|A0A088RP83|A0A088RP83_9TRYP Uncharacterized protein OS=Leishmania panamensis OX=5679 GN=LPMP_202470 PE=4 SV=1;tr|A4HAZ2|A4	A0A1E1IUI3;A0A088RP83;A4HAZ2	2;2;2	2;2;2	3	278;300;301	5	7309;9911
tr|A4HB65|A4HB65_LEIBR Contig, possible fusion of chromosomes 20 and 34 OS=Leishmania braziliensis OX=5660 GN=LBRM_20_3050 PE=4 SV=1;tr|A0A1E1IUQ4|A0A1E1IUQ4_LEIGU Uncharacterized protein OS=Leishmania guyanensis OX=5670 GN=LgM4147LRVhigh.20.00910.00270 PE	A4HB65;A0A1E1IUQ4;A0A088RPD0	2;2;2	2;2;2	3	357;357;357	7	15873;29427
tr|A4HB75|A4HB75_LEIBR Contig, possible fusion of chromosomes 20 and 34 OS=Leishmania braziliensis OX=5660 GN=LBRM_20_3150 PE=4 SV=1;tr|A0A1E1IUR5|A0A1E1IUR5_LEIGU Uncharacterized protein OS=Leishmania guyanensis OX=5670 GN=LgM4147LRVhigh.20.00910.00410 PE	A4HB75;A0A1E1IUR5;A0A088RPD8	3;3;3	3;3;3	3	1049;1049;1049	4	9452;24149;29762
tr|A4H923|A4H923_LEIBR GMP reductase OS=Leishmania braziliensis OX=5660 GN=GMPR PE=3 SV=1;tr|A0A1E1ISX8|A0A1E1ISX8_LEIGU GMP reductase OS=Leishmania guyanensis OX=5670 GN=LgM4147LRVhigh.17.00630.00930 PE=3 SV=1;tr|A0A088RPE8|A0A088RPE8_9TRYP GMP reductase	A4H923;A0A1E1ISX8;A0A088RPE8	10;10;10	10;10;10	3	492;492;492	36	2781;7822;10450;11515;12748;19335;27618;28803;28814;31521
sp|E9AIE8|MTND_LEIBR 1,2-dihydroxy-3-keto-5-methylthiopentene dioxygenase OS=Leishmania braziliensis OX=5660 GN=LBRM_20_5150 PE=3 SV=1;tr|A0A1E1IVR4|A0A1E1IVR4_LEIGU 1,2-dihydroxy-3-keto-5-methylthiopentene dioxygenase OS=Leishmania guyanensis OX=5670 GN=L	E9AIE8;A0A1E1IVR4;A0A088RPI0	5;5;5	5;5;5	3	344;344;344	44	1482;8245;8397;11661;18158
tr|E9AIG2|E9AIG2_LEIBR Contig, possible fusion of chromosomes 20 and 34 OS=Leishmania braziliensis OX=5660 GN=LBRM_20_5290 PE=4 SV=1;tr|A0A1E1IVE3|A0A1E1IVE3_LEIGU Putative DNAj-like protein OS=Leishmania guyanensis OX=5670 GN=LgM4147LRVhigh.20.00940.01070	E9AIG2;A0A1E1IVE3;A0A088RPJ5	3;3;3	3;3;3	3	653;653;653	12	16111;17165;32469
tr|A0A1E1IVG3|A0A1E1IVG3_LEIGU Putative calpain-like cysteine peptidase OS=Leishmania guyanensis OX=5670 GN=LgM4147LRVhigh.20.00940.01130 PE=4 SV=1;tr|A0A088RPK1|A0A088RPK1_9TRYP Calpain-like cysteine peptidase, putative OS=Leishmania panamensis OX=5679 GN	A0A1E1IVG3;A0A088RPK1;E9AIH1;A0A088S8S0	9;9;9;9;2	9;9;9;9;2	5	664;815;816;849;206	108	4888;6630;8592;16798;18697;24261;27067;29397;31132
tr|A0A088RPK5|A0A088RPK5_9TRYP Regulatory subunit of protein kinase a-like protein OS=Leishmania panamensis OX=5679 GN=LPMP_202550 PE=4 SV=1;tr|A0A1E1IX30|A0A1E1IX30_LEIGU Putative regulatory subunit of protein kinase a-like protein OS=Leishmania guyanensi	A0A088RPK5;A0A1E1IX30;A4HB05	6;6;6	6;6;6	3	642;642;644	29	6270;8509;10064;12628;13289;32714
tr|A4HBF8|A4HBF8_LEIBR Proteasome subunit beta OS=Leishmania braziliensis OX=5660 GN=LBRM_20_3980 PE=3 SV=1;tr|A4HBF5|A4HBF5_LEIBR Proteasome subunit beta OS=Leishmania braziliensis OX=5660 GN=LBRM_20_3950 PE=3 SV=1;tr|A0A1E1IV34|A0A1E1IV34_LEIGU Proteasom	A4HBF8;A4HBF5;A0A1E1IV34;A0A088RPK9	1;1;1;1	1;1;1;1	4	220;220;220;220	6	3027
tr|A4H9A8|A4H9A8_LEIBR Diphosphomevalonate decarboxylase OS=Leishmania braziliensis OX=5660 GN=LBRM_18_0030 PE=3 SV=1;tr|A0A1E1ISY8|A0A1E1ISY8_LEIGU Diphosphomevalonate decarboxylase OS=Leishmania guyanensis OX=5670 GN=LgM4147LRVhigh.18.00680.00020 PE=3 SV	A4H9A8;A0A1E1ISY8;A0A088RPP5	5;5;5	5;5;5	3	393;393;393	24	5694;13296;15452;25763;33013
tr|A4HB57|A4HB57_LEIBR Glucose-6-phosphate 1-epimerase OS=Leishmania braziliensis OX=5660 GN=LBRM_20_2970 PE=3 SV=1;tr|A0A1E1IUM8|A0A1E1IUM8_LEIGU Glucose-6-phosphate 1-epimerase OS=Leishmania guyanensis OX=5670 GN=LgM4147LRVhigh.20.00910.00190 PE=3 SV=1;t	A4HB57;A0A1E1IUM8;A0A088RPP6	5;5;5	5;5;5	3	301;301;301	10	5180;9725;15205;20064;25883
tr|A0A088RPS0|A0A088RPS0_9TRYP Gamma-glutamylcyclotransferase OS=Leishmania panamensis OX=5679 GN=LPMP_204690 PE=3 SV=1;tr|A0A1E1IV99|A0A1E1IV99_LEIGU Gamma-glutamylcyclotransferase OS=Leishmania guyanensis OX=5670 GN=LgM4147LRVhigh.20.00940.00470 PE=3 SV=	A0A088RPS0;A0A1E1IV99;E9AIA3	4;4;2	4;4;2	3	495;495;491	19	17988;22571;23609;32727
tr|E9AIB3|E9AIB3_LEIBR CTP synthase OS=Leishmania braziliensis OX=5660 GN=LBRM_20_4800 PE=3 SV=1;tr|A0A1E1IVA7|A0A1E1IVA7_LEIGU CTP synthase OS=Leishmania guyanensis OX=5670 GN=LgM4147LRVhigh.20.00940.00570 PE=3 SV=1;tr|A0A088RPS8|A0A088RPS8_9TRYP CTP synt	E9AIB3;A0A1E1IVA7;A0A088RPS8	2;2;2	2;2;2	3	600;600;600	3	13328;19109
tr|A4H9F9|A4H9F9_LEIBR Aconitate hydratase OS=Leishmania braziliensis OX=5660 GN=LBRM_18_0570 PE=3 SV=1;tr|A0A1E1IT53|A0A1E1IT53_LEIGU Aconitate hydratase OS=Leishmania guyanensis OX=5670 GN=LgM4147LRVhigh.18.00690.00590 PE=3 SV=1;tr|A0A088RPU4|A0A088RPU4_	A4H9F9;A0A1E1IT53;A0A088RPU4	24;24;24;5;5;5;5;4	24;24;24;5;5;5;5;4	8	896;896;896;178;178;178;178;178	253	3745;4908;8285;9301;9765;9818;10617;11092;11550;11689;14288;15427;15633;19381;23628;23858;23867;25770;29352;31939;33198;33616;34279;34379
tr|A0A1E1IYB8|A0A1E1IYB8_LEIGU NTF2 domain-containing protein OS=Leishmania guyanensis OX=5670 GN=LgM4147LRVhigh.21.00990.00450 PE=4 SV=1;tr|A0A088RPX0|A0A088RPX0_9TRYP NTF2 domain-containing protein OS=Leishmania panamensis OX=5679 GN=LPMP_210460 PE=4 SV=	A0A1E1IYB8;A0A088RPX0;A4HBP1	3;3;3	3;3;3	3	372;417;423	22	4569;20562;20793
tr|A4H9L8|A4H9L8_LEIBR Protein kinase A catalytic subunit OS=Leishmania braziliensis OX=5660 GN=LBRM_18_1180 PE=3 SV=1;tr|A0A1E1IT89|A0A1E1IT89_LEIGU Uncharacterized protein OS=Leishmania guyanensis OX=5670 GN=LgM4147LRVhigh.18.00690.01050 PE=3 SV=1;tr|A0A	A4H9L8;A0A1E1IT89;A0A088RPX4	3;3;3	3;3;3	3	332;332;332	7	7922;12113;14847
tr|E9AIH3|E9AIH3_LEIBR Contig, possible fusion of chromosomes 20 and 34 OS=Leishmania braziliensis OX=5660 GN=LBRM_20_5400 PE=4 SV=1;tr|A0A1E1IVT9|A0A1E1IVT9_LEIGU Calpain-like cysteine peptidase,putative,cysteine peptidase, Clan CA, family C2, putative OS	E9AIH3;A0A1E1IVT9;A0A088RPY0	6;6;6	6;6;6	3	687;689;689	15	2019;2333;9727;13013;25666;30599
tr|A0A1E1ITR4|A0A1E1ITR4_LEIGU Heat shock protein, putative OS=Leishmania guyanensis OX=5670 GN=LgM4147LRVhigh.18.00690.01300 PE=4 SV=1;tr|A0A088RPZ2|A0A088RPZ2_9TRYP Heat shock protein 110, putative OS=Leishmania panamensis OX=5679 GN=LPMP_181330 PE=4 SV=	A0A1E1ITR4;A0A088RPZ2	27;27	27;27	2	820;820	336	795;1490;1674;2557;3070;6670;7919;9057;10182;12705;12710;13325;15313;15459;15675;18154;19365;20473;20754;20988;22042;29071;29921;32185;32689;34530;34550
tr|A0A088RQ07|A0A088RQ07_9TRYP La RNA binding protein, putative OS=Leishmania panamensis OX=5679 GN=LPMP_210570 PE=4 SV=1;tr|A0A1E1IVT4|A0A1E1IVT4_LEIGU La RNA binding protein, putative OS=Leishmania guyanensis OX=5670 GN=LgM4147LRVhigh.21.01000.00030 PE=4	A0A088RQ07;A0A1E1IVT4;A4HBQ1	11;11;11	11;11;11	3	333;333;336	88	1913;6226;6337;7779;9678;11510;14708;28311;28889;30441;33125
tr|A4HBS3|A4HBS3_LEIBR 19S proteasome regulatory subunit OS=Leishmania braziliensis OX=5660 GN=LBRM_21_0840 PE=4 SV=1;tr|A0A1E1IVV4|A0A1E1IVV4_LEIGU Proteasome regulatory non-ATP-ase subunit 5,putative,19S proteasome regulatory subunit OS=Leishmania guyane	A4HBS3;A0A1E1IVV4;A0A088RQ29	11;11;11	11;11;11	3	474;474;474	28	6770;7067;7820;9432;11343;13891;16795;16897;17012;17974;29974
tr|A0A088RQ32|A0A088RQ32_9TRYP Methionine--tRNA ligase OS=Leishmania panamensis OX=5679 GN=METRS PE=3 SV=1;tr|A4HBS8|A4HBS8_LEIBR Methionine--tRNA ligase OS=Leishmania braziliensis OX=5660 GN=LBRM_21_0900 PE=3 SV=1;tr|A0A1E1IVW9|A0A1E1IVW9_LEIGU Methionine	A0A088RQ32;A4HBS8;A0A1E1IVW9	9;8;8	9;8;8	3	752;752;752	35	2403;6803;7855;13808;15577;25558;29874;31763;32923
tr|A4HBV8|A4HBV8_LEIBR Uncharacterized protein OS=Leishmania braziliensis OX=5660 GN=LBRM_21_1210 PE=4 SV=1;tr|A0A1E1IVY4|A0A1E1IVY4_LEIGU Uncharacterized protein OS=Leishmania guyanensis OX=5670 GN=LgM4147LRVhigh.21.01000.00610 PE=4 SV=1;tr|A0A088RQ54|A0A	A4HBV8;A0A1E1IVY4;A0A088RQ54	1;1;1	1;1;1	3	1807;1807;1807	1	33163
tr|A0A088RQ56|A0A088RQ56_9TRYP Nucleosome assembly protein, putative OS=Leishmania panamensis OX=5679 GN=LPMP_190420 PE=3 SV=1;tr|A0A1E1IW36|A0A1E1IW36_LEIGU Nucleosome assembly protein, putative OS=Leishmania guyanensis OX=5670 GN=LgM4147LRVhigh.19.00720.	A0A088RQ56;A0A1E1IW36;A4HA02	2;2;2	2;2;2	3	351;351;354	2	2817;22564
tr|A4HA12|A4HA12_LEIBR Methionine aminopeptidase OS=Leishmania braziliensis OX=5660 GN=LBRM_19_0860 PE=3 SV=1;tr|A0A1E1IW45|A0A1E1IW45_LEIGU Methionine aminopeptidase OS=Leishmania guyanensis OX=5670 GN=LgM4147LRVhigh.19.00720.00510 PE=3 SV=1;tr|A0A088RQ67	A4HA12;A0A1E1IW45;A0A088RQ67	5;5;5	5;5;5	3	401;401;401	26	8155;15070;27175;27927;34991
tr|A4HC14|A4HC14_LEIBR 2-oxoisovalerate dehydrogenase subunit alpha OS=Leishmania braziliensis OX=5660 GN=LBRM_21_1810 PE=3 SV=1;tr|A0A1E1IW28|A0A1E1IW28_LEIGU 2-oxoisovalerate dehydrogenase subunit alpha OS=Leishmania guyanensis OX=5670 GN=LgM4147LRVhigh.	A4HC14;A0A1E1IW28;A0A088RQ86	1;1;1	1;1;1	3	479;479;479	7	19006
tr|E9AIJ0|E9AIJ0_LEIBR Contig, possible fusion of chromosomes 20 and 34 OS=Leishmania braziliensis OX=5660 GN=LBRM_20_5570 PE=4 SV=1;tr|A0A088RQA3|A0A088RQA3_9TRYP RNasePH-like protein OS=Leishmania panamensis OX=5679 GN=LPMP_205540 PE=4 SV=1	E9AIJ0;A0A088RQA3	3;3	3;3	2	403;403	7	3800;5773;23889
tr|A4HA65|A4HA65_LEIBR Uncharacterized protein OS=Leishmania braziliensis OX=5660 GN=LBRM_19_1410 PE=4 SV=1;tr|A0A1E1ITQ7|A0A1E1ITQ7_LEIGU Uncharacterized protein OS=Leishmania guyanensis OX=5670 GN=LgM4147LRVhigh.19.00750.00260 PE=4 SV=1;tr|A0A088RQB3|A0A	A4HA65;A0A1E1ITQ7;A0A088RQB3	9;9;9	9;9;9	3	335;335;335	56	6017;6037;16840;16973;17071;17087;23239;27578;28944
tr|A4HBS9|A4HBS9_LEIBR Uncharacterized protein OS=Leishmania braziliensis OX=5660 GN=LBRM_21_0910 PE=3 SV=1;tr|A0A1E1IW73|A0A1E1IW73_LEIGU Uncharacterized protein OS=Leishmania guyanensis OX=5670 GN=LgM4147LRVhigh.21.01000.00330 PE=3 SV=1;tr|A0A088RQE9|A0A	A4HBS9;A0A1E1IW73;A0A088RQE9	1;1;1	1;1;1	3	1186;1371;1372	2	437
tr|A4HBP9|A4HBP9_LEIBR Uncharacterized protein OS=Leishmania braziliensis OX=5660 GN=LBRM_21_0580 PE=4 SV=1;tr|A0A1E1IW48|A0A1E1IW48_LEIGU Uncharacterized protein OS=Leishmania guyanensis OX=5670 GN=LgM4147LRVhigh.21.00990.00530 PE=4 SV=1;tr|A0A088RQN0|A0A	A4HBP9;A0A1E1IW48;A0A088RQN0	1;1;1	1;1;1	3	441;441;441	2	28888
tr|A4HBR7|A4HBR7_LEIBR Putative ATP-binding cassette sub-family E OS=Leishmania braziliensis OX=5660 GN=LBRM_21_0770 PE=4 SV=1;tr|A0A1E1IVV8|A0A1E1IVV8_LEIGU ATP-binding cassette protein subfamily E, member 1, putative OS=Leishmania guyanensis OX=5670 GN=L	A4HBR7;A0A1E1IVV8;A0A088RQQ2	2;2;2	2;2;2	3	659;659;659	3	14104;19219
tr|A0A088RQQ4|A0A088RQQ4_9TRYP Peroxidoxin OS=Leishmania panamensis OX=5679 GN=LPMP_230050 PE=3 SV=1;tr|A0A1E1IWN3|A0A1E1IWN3_LEIGU Putative peroxidoxin OS=Leishmania guyanensis OX=5670 GN=LgM4147LRVhigh.23.01080.00040 PE=3 SV=1;tr|A4HCL7|A4HCL7_LEIBR Pero	A0A088RQQ4;A0A1E1IWN3;A4HCL7	10;10;9	10;10;9	3	226;226;226	127	3841;5255;6856;10847;11330;13113;14400;15249;22436;27413
tr|A0A088RQR0|A0A088RQR0_9TRYP Uncharacterized protein OS=Leishmania panamensis OX=5679 GN=LPMP_210900 PE=4 SV=1;tr|A0A1E1IYF8|A0A1E1IYF8_LEIGU Uncharacterized protein OS=Leishmania guyanensis OX=5670 GN=LgM4147LRVhigh.21.01000.00360 PE=4 SV=1;tr|A4HBT0|A4	A0A088RQR0;A0A1E1IYF8;A4HBT0	3;2;2	3;2;2	3	2972;2905;3181	10	2374;13221;16662
tr|A4HAJ7|A4HAJ7_LEIBR EEF1B beta 2 protein OS=Leishmania braziliensis OX=5660 GN=eEF1B beta 2 PE=3 SV=1;tr|A4HAJ3|A4HAJ3_LEIBR Contig, possible fusion of chromosomes 20 and 34 OS=Leishmania braziliensis OX=5660 GN=LBRM_20_0770 PE=3 SV=1;tr|A0A088RQT7|A0A0	A4HAJ7;A4HAJ3;A0A088RQT7;A0A088RND5;A4HAJ1;Q5UBY5	9;9;9;8;8;8	9;9;9;8;8;8	6	240;309;341;193;206;240	31	3884;15420;17263;20329;20521;21545;21555;26425;27204
tr|A0A1E1IWT8|A0A1E1IWT8_LEIGU NADP-dependent alcohol dehydrogenase, putative OS=Leishmania guyanensis OX=5670 GN=LgM4147LRVhigh.23.01080.00410 PE=3 SV=1;tr|A0A088RQU9|A0A088RQU9_9TRYP NADP-dependent alcohol dehydrogenase, putative OS=Leishmania panamensis	A0A1E1IWT8;A0A088RQU9	13;13	13;13	2	351;351	149	1862;2290;4571;5605;9795;13231;17147;20322;23516;28381;29019;31512;31564
tr|A4HC04|A4HC04_LEIBR Putative RNA helicase OS=Leishmania braziliensis OX=5660 GN=LBRM_21_1700 PE=4 SV=1;tr|A0A088RQW1|A0A088RQW1_9TRYP RNA helicase, putative OS=Leishmania panamensis OX=5679 GN=LPMP_211770 PE=4 SV=1;tr|A0A1E1IWF3|A0A1E1IWF3_LEIGU RNA hel	A4HC04;A0A088RQW1;A0A1E1IWF3	4;4;4	4;4;4	3	413;413;435	11	2733;4406;29904;30692
tr|A4HC09|A4HC09_LEIBR Putative serine/threonine-protein kinase OS=Leishmania braziliensis OX=5660 GN=LBRM_21_1750 PE=4 SV=1;tr|A0A1E1IW43|A0A1E1IW43_LEIGU Serine/threonine-protein kinase, putative OS=Leishmania guyanensis OX=5670 GN=LgM4147LRVhigh.21.0101	A4HC09;A0A1E1IW43;A0A088RQW4	2;2;2	2;2;2	3	806;806;807	3	15681;27110
tr|A4HC40|A4HC40_LEIBR Putative centromere/microtubule binding protein cbf5 OS=Leishmania braziliensis OX=5660 GN=LBRM_21_2070 PE=3 SV=1;tr|A0A1E1IW70|A0A1E1IW70_LEIGU Centromere/microtubule binding protein cbf5,putative OS=Leishmania guyanensis OX=5670 GN	A4HC40;A0A1E1IW70;A0A088RQY6	9;9;9;2	9;9;9;2	4	430;430;430;95	49	5377;21330;23908;23981;27913;28568;28739;29854;30540
tr|A4HCJ2|A4HCJ2_LEIBR Putative Serine-threonin protein phosphatase OS=Leishmania braziliensis OX=5660 GN=LBRM_22_1390 PE=4 SV=1;tr|A0A1E1IWL5|A0A1E1IWL5_LEIGU Serine-threonin protein phosphatase, putative OS=Leishmania guyanensis OX=5670 GN=LgM4147LRVhigh	A4HCJ2;A0A1E1IWL5;A0A088RR26	2;2;2	2;2;2	3	361;361;361	1	5506;34870
tr|A4HCA9|A4HCA9_LEIBR Uncharacterized protein (Fragment) OS=Leishmania braziliensis OX=5660 GN=LBRM_22_0580 PE=4 SV=1;tr|A0A1E1IWD6|A0A1E1IWD6_LEIGU Uncharacterized protein OS=Leishmania guyanensis OX=5670 GN=LgM4147LRVhigh.22.01030.00200 PE=4 SV=1;tr|A0A	A4HCA9;A0A1E1IWD6;A0A088RR38	2;2;2	2;2;2	3	407;513;513	34	19311;26341
tr|A0A088RR84|A0A088RR84_9TRYP Ribonucleoside-diphosphate reductase small chain, putative OS=Leishmania panamensis OX=5679 GN=LPMP_221170 PE=3 SV=1;tr|A4HCG7|A4HCG7_LEIBR Putative ribonucleoside-diphosphate reductase small chain OS=Leishmania braziliensis	A0A088RR84;A4HCG7	5;4;2;2;2	5;4;2;2;2	5	392;392;364;388;388	12	1436;1438;6411;18216;27625
tr|A4HCH3|A4HCH3_LEIBR Intraflagellar transport protein-like protein OS=Leishmania braziliensis OX=5660 GN=LBRM_22_1250 PE=4 SV=1;tr|A0A088RR92|A0A088RR92_9TRYP Intraflagellar transport protein-like protein OS=Leishmania panamensis OX=5679 GN=LPMP_221250 P	A4HCH3;A0A088RR92;A0A1E1IWK5	6;6;6	6;6;6	3	536;536;596	10	5452;14783;18635;22122;24500;25014
tr|A4HCQ7|A4HCQ7_LEIBR Aldose 1-epimerase-like protein OS=Leishmania braziliensis OX=5660 GN=LBRM_23_0460 PE=4 SV=1;tr|A0A1E1IWT7|A0A1E1IWT7_LEIGU Putative aldose 1-epimerase-like protein OS=Leishmania guyanensis OX=5670 GN=LgM4147LRVhigh.23.01080.00460 PE	A4HCQ7;A0A1E1IWT7;A0A088RR95	2;2;2	2;2;2	3	408;408;408	6	4698;5894
tr|A0A088RR99|A0A088RR99_9TRYP Uncharacterized protein (Fragment) OS=Leishmania panamensis OX=5679 GN=LPMP_202250 PE=4 SV=1;tr|A4HAW8|A4HAW8_LEIBR Contig, possible fusion of chromosomes 20 and 34 OS=Leishmania braziliensis OX=5660 GN=LBRM_20_2070 PE=4 SV=1	A0A088RR99;A4HAW8;A4HAX0;A4HAW9;A4HAX1	5;5;4;4;4;1	5;5;4;4;4;1	6	797;1058;1270;1441;1543;533	42	696;16385;16390;16419;20037
tr|A4HCM0|A4HCM0_LEIBR Agmatinase-like protein OS=Leishmania braziliensis OX=5660 GN=LBRM_23_0080 PE=3 SV=1;tr|A0A1E1IWQ0|A0A1E1IWQ0_LEIGU Putative agmatinase-like protein OS=Leishmania guyanensis OX=5670 GN=LgM4147LRVhigh.23.01080.00070 PE=3 SV=1;tr|A0A08	A4HCM0;A0A1E1IWQ0;A0A088RRC8	6;6;6	6;6;6	3	332;332;332	15	4014;12444;14270;17596;18147;30129
tr|A4HB17|A4HB17_LEIBR Contig, possible fusion of chromosomes 20 and 34 OS=Leishmania braziliensis OX=5660 GN=LBRM_20_2560 PE=4 SV=1;tr|A0A1E1IUL8|A0A1E1IUL8_LEIGU DM10 domain-containing protein OS=Leishmania guyanensis OX=5670 GN=LgM4147LRVhigh.20.00900.0	A4HB17;A0A1E1IUL8;A0A088RRC9	1;1;1	1;1;1	3	343;343;343	2	10572
tr|A0A088RRE2|A0A088RRE2_9TRYP Multidrug resistance protein, putative (Fragment) OS=Leishmania panamensis OX=5679 GN=LPMP_230230 PE=4 SV=1;tr|A4HCN5|A4HCN5_LEIBR Putative ABC transporter OS=Leishmania braziliensis OX=5660 GN=LBRM_23_0230 PE=4 SV=1	A0A088RRE2;A4HCN5	1;1	1;1	2	1309;1580	7	18277
tr|A4HB86|A4HB86_LEIBR H(+)-transporting two-sector ATPase OS=Leishmania braziliensis OX=5660 GN=LBRM_20_3260 PE=3 SV=1;tr|A0A1E1IUY3|A0A1E1IUY3_LEIGU H(+)-transporting two-sector ATPase OS=Leishmania guyanensis OX=5670 GN=LgM4147LRVhigh.20.00911.00520 PE=	A4HB86;A0A1E1IUY3;A0A088RRI4	9;9;9	9;9;9	3	610;610;610	56	1320;3848;6340;12761;14955;16671;21321;29666;31715
tr|A4HBC6|A4HBC6_LEIBR Geranylgeranyl transferase type-2 subunit beta OS=Leishmania braziliensis OX=5660 GN=LBRM_20_3660 PE=3 SV=1;tr|A0A1E1IVD6|A0A1E1IVD6_LEIGU Geranylgeranyl transferase type-2 subunit beta OS=Leishmania guyanensis OX=5670 GN=LgM4147LRVh	A4HBC6;A0A1E1IVD6;A0A088RRL8	1;1;1	1;1;1	3	330;330;330	3	13294
tr|A0A1E1J613|A0A1E1J613_LEIGU Succinate dehydrogenase [ubiquinone] flavoprotein subunit, mitochondrial OS=Leishmania guyanensis OX=5670 GN=LgM4147LRVhigh.34.02151.01520 PE=3 SV=1;tr|A0A088RRQ1|A0A088RRQ1_9TRYP Succinate dehydrogenase [ubiquinone] flavopro	A0A1E1J613;A0A088RRQ1	8;8	1;1	2	607;607	1	4627;4690;7861;10447;13126;24421;33404;34931
tr|A4HD71|A4HD71_LEIBR Ankyrin/TPR repeat protein OS=Leishmania braziliensis OX=5660 GN=LBRM_24_0130 PE=4 SV=1;tr|A0A1E1IX95|A0A1E1IX95_LEIGU Putative ankyrin/TPR repeat protein OS=Leishmania guyanensis OX=5670 GN=LgM4147LRVhigh.24.01100.00110 PE=4 SV=1;tr	A4HD71;A0A1E1IX95;A0A088RRT2	2;2;2	2;2;2	3	394;394;394	5	17976;31189
tr|A4HD88|A4HD88_LEIBR Fumarate hydratase OS=Leishmania braziliensis OX=5660 GN=LBRM_24_0320 PE=3 SV=2;tr|A0A1E1IXA3|A0A1E1IXA3_LEIGU Fumarate hydratase OS=Leishmania guyanensis OX=5670 GN=LgM4147LRVhigh.24.01100.00290 PE=3 SV=1;tr|A0A088RS12|A0A088RS12_9T	A4HD88;A0A1E1IXA3;A0A088RS12	6;6;6	6;6;6	3	549;549;549	7	10478;12647;20777;22151;24766;28940
tr|E9AII4|E9AII4_LEIBR Contig, possible fusion of chromosomes 20 and 34 OS=Leishmania braziliensis OX=5660 GN=LBRM_20_5510 PE=3 SV=1;tr|A0A1E1IVH6|A0A1E1IVH6_LEIGU Uncharacterized protein OS=Leishmania guyanensis OX=5670 GN=LgM4147LRVhigh.20.00950.00120 PE	E9AII4;A0A1E1IVH6;A0A088RS21	1;1;1	1;1;1	3	281;281;281	4	6124
tr|A4HDL6|A4HDL6_LEIBR Uncharacterized protein OS=Leishmania braziliensis OX=5660 GN=LBRM_24_1620 PE=4 SV=1;tr|A0A1E1IXK4|A0A1E1IXK4_LEIGU Uncharacterized protein OS=Leishmania guyanensis OX=5670 GN=LgM4147LRVhigh.24.01190.00020 PE=4 SV=1;tr|A0A088RS24|A0A	A4HDL6;A0A1E1IXK4;A0A088RS24	1;1;1	1;1;1	3	1381;1381;1381	1	20002
tr|A0A088RSB0|A0A088RSB0_9TRYP Phosphotransferase OS=Leishmania panamensis OX=5679 GN=LPMP_210280 PE=3 SV=1;tr|A0A1E1IVQ5|A0A1E1IVQ5_LEIGU Phosphotransferase OS=Leishmania guyanensis OX=5670 GN=LgM4147LRVhigh.21.00990.00260 PE=3 SV=1;tr|A0A5B8YZ26|A0A5B8YZ	A0A088RSB0;A0A1E1IVQ5;A0A5B8YZ26;A0A5B8YYB8	21;17;11;11	21;17;11;11	4	471;423;245;245	291	296;3335;4726;5144;5382;11545;12983;15120;15677;16613;19718;20172;20339;20444;20452;22535;24086;28027;32241;32352;33576
tr|A4HDJ0|A4HDJ0_LEIBR Putative IgE-dependent histamine-releasing factor OS=Leishmania braziliensis OX=5660 GN=LBRM_24_1350 PE=3 SV=1;tr|A0A1E1J646|A0A1E1J646_LEIGU IgE-dependent histamine-releasing factor,putative OS=Leishmania guyanensis OX=5670 GN=LgM41	A4HDJ0;A0A1E1J646;A0A088RSB5	3;3;3	3;3;3	3	170;170;170	18	1091;33152;34902
tr|A4HEH1|A4HEH1_LEIBR Pyruvate dehydrogenase E1 component subunit beta OS=Leishmania braziliensis OX=5660 GN=LbrM_25_2280 PE=4 SV=1;tr|A0A1E1IY33|A0A1E1IY33_LEIGU Pyruvate dehydrogenase E1 component subunit beta OS=Leishmania guyanensis OX=5670 GN=LgM4147	A4HEH1;A0A1E1IY33;A0A088RSD5	5;5;5	5;5;5	3	335;350;350	12	4348;4895;16370;31638;32611
tr|A4HEA3|A4HEA3_LEIBR Putative 2,4-dihydroxyhept-2-ene-1,7-dioic acid aldolase OS=Leishmania braziliensis OX=5660 GN=LBRM_25_1570 PE=4 SV=1;tr|A0A1E1IY59|A0A1E1IY59_LEIGU 2,4-dihydroxyhept-2-ene-1,7-dioic acid aldolase,putative OS=Leishmania guyanensis OX	A4HEA3;A0A1E1IY59;A0A088RSG5	6;6;6	6;6;6	3	279;279;279	64	1931;11285;11420;26420;27128;31272
tr|A4HBT2|A4HBT2_LEIBR Methionine aminopeptidase 2 OS=Leishmania braziliensis OX=5660 GN=LBRM_21_0950 PE=3 SV=2;tr|A0A1E1IVY6|A0A1E1IVY6_LEIGU Methionine aminopeptidase 2 OS=Leishmania guyanensis OX=5670 GN=LgM4147LRVhigh.21.01000.00400 PE=3 SV=1;tr|A0A088	A4HBT2;A0A1E1IVY6;A0A088RSK1	2;2;2	2;2;2	3	465;465;465	4	19356;27708
tr|A4HED7|A4HED7_LEIBR Putative serine/threonine-protein kinase OS=Leishmania braziliensis OX=5660 GN=LBRM_25_1930 PE=3 SV=1;tr|A0A1E1IYJ1|A0A1E1IYJ1_LEIGU Serine/threonine-protein kinase, putative,protein kinase, putative OS=Leishmania guyanensis OX=5670	A4HED7;A0A1E1IYJ1;A0A088RSK6	4;4;4	4;4;4	3	389;389;389	6	2487;4713;18117;18418
tr|A4HE61|A4HE61_LEIBR ATP synthase subunit beta OS=Leishmania braziliensis OX=5660 GN=LBRM_25_1150 PE=3 SV=1;tr|A0A088RSN1|A0A088RSN1_9TRYP ATP synthase subunit beta OS=Leishmania panamensis OX=5679 GN=LPMP_251200 PE=3 SV=1;tr|A0A1E1ITZ2|A0A1E1ITZ2_LEIGU	A4HE61;A0A088RSN1;A0A1E1ITZ2;A4HEJ4	14;14;13;8;3	14;14;13;8;3	5	524;524;473;213;258	254	303;2158;3546;6476;9664;11061;13632;13811;16494;19824;29653;30261;31656;33330
tr|A4HE10|A4HE10_LEIBR PPM-type phosphatase domain-containing protein OS=Leishmania braziliensis OX=5660 GN=LBRM_25_0630 PE=3 SV=2;tr|A0A1E1IXT8|A0A1E1IXT8_LEIGU Protein phosphatase, putative OS=Leishmania guyanensis OX=5670 GN=LgM4147LRVhigh.25.01220.0080	A4HE10;A0A1E1IXT8;A0A088RSQ0	10;10;10	10;10;10	3	406;406;406	83	6440;11623;13398;16808;17427;30444;30633;31598;31636;34120
tr|A4HC34|A4HC34_LEIBR Proteasome subunit alpha type OS=Leishmania braziliensis OX=5660 GN=LBRM_21_2010 PE=3 SV=1;tr|A0A1E1IW62|A0A1E1IW62_LEIGU Proteasome subunit alpha type OS=Leishmania guyanensis OX=5670 GN=LgM4147LRVhigh.21.01010.00760 PE=3 SV=1;tr|A0	A4HC34;A0A1E1IW62;A0A088RSS0	5;5;5	5;5;5	3	231;231;231	26	3168;3224;3240;6434;17818
tr|A4HC80|A4HC80_LEIBR Uncharacterized protein OS=Leishmania braziliensis OX=5660 GN=LBRM_22_0290 PE=4 SV=1;tr|A0A1E1IWB0|A0A1E1IWB0_LEIGU Uncharacterized protein OS=Leishmania guyanensis OX=5670 GN=LgM4147LRVhigh.22.01020.00270 PE=4 SV=1;tr|A0A088RSV6|A0A	A4HC80;A0A1E1IWB0;A0A088RSV6	3;3;3	3;3;3	3	561;561;561	2	13301;25453;33192
tr|A0A088RT01|A0A088RT01_9TRYP Uncharacterized protein OS=Leishmania panamensis OX=5679 GN=LPMP_251670 PE=4 SV=1;tr|A0A1E1IY19|A0A1E1IY19_LEIGU Uncharacterized protein OS=Leishmania guyanensis OX=5670 GN=LgM4147LRVhigh.25.01240.00160 PE=4 SV=1;tr|A4HEI3|A4	A0A088RT01;A0A1E1IY19;A4HEI3	8;8;6	8;8;6	3	319;319;199	23	1563;5446;6767;18693;20001;25373;26459;33536
tr|A0A1E1IYA2|A0A1E1IYA2_LEIGU Uncharacterized protein OS=Leishmania guyanensis OX=5670 GN=LgM4147LRVhigh.25.01240.01050 PE=4 SV=1;tr|A0A088RT20|A0A088RT20_9TRYP Uncharacterized protein OS=Leishmania panamensis OX=5679 GN=LPMP_252510 PE=4 SV=1	A0A1E1IYA2;A0A088RT20	1;1	1;1	2	958;958	0	32133
tr|A4HE86|A4HE86_LEIBR Uncharacterized protein OS=Leishmania braziliensis OX=5660 GN=LBRM_25_1400 PE=3 SV=2;tr|A0A1E1IY51|A0A1E1IY51_LEIGU Uncharacterized protein OS=Leishmania guyanensis OX=5670 GN=LgM4147LRVhigh.25.01240.00420 PE=3 SV=1;tr|A0A088RT26|A0A	A4HE86;A0A1E1IY51;A0A088RT26	12;12;12	12;12;12	3	643;644;645	33	658;1165;4346;7801;15496;16082;16643;17093;17145;27814;27815;32193
tr|A0A088RT42|A0A088RT42_9TRYP Farnesyl pyrophosphate synthase OS=Leishmania panamensis OX=5679 GN=FPPS PE=3 SV=1;tr|A0A1E1IWK3|A0A1E1IWK3_LEIGU Farnesyl pyrophosphate synthase, putative OS=Leishmania guyanensis OX=5670 GN=LgM4147LRVhigh.22.01060.00030 PE=	A0A088RT42;A0A1E1IWK3;A4HCH8	10;10;8	10;10;8	3	362;362;362	29	2504;8763;11307;13845;16837;23145;23605;33393;33396;34416
tr|A0A088RT50|A0A088RT50_9TRYP I/6 autoantigen-like protein OS=Leishmania panamensis OX=5679 GN=LPMP_221340 PE=4 SV=1;tr|A4HCI3|A4HCI3_LEIBR I/6 autoantigen-like protein OS=Leishmania braziliensis OX=5660 GN=LBRM_22_1340 PE=4 SV=1;tr|A0A1E1IWN0|A0A1E1IWN0_	A0A088RT50;A4HCI3;A0A1E1IWN0	3;2;2	3;2;2	3	212;212;212	4	6230;10080;35106
tr|A4HCK0|A4HCK0_LEIBR Putative ser/thr protein phosphatase OS=Leishmania braziliensis OX=5660 GN=LBRM_22_1510 PE=4 SV=1;tr|A0A1E1IWL3|A0A1E1IWL3_LEIGU Ser/thr protein phosphatase, putative OS=Leishmania guyanensis OX=5670 GN=LgM4147LRVhigh.22.01070.00080	A4HCK0;A0A1E1IWL3;A0A088RT63	1;1;1	1;1;1	3	807;807;807	1	11640
tr|A4HF77|A4HF77_LEIBR Guanine nucleotide-binding protein subunit beta-like protein OS=Leishmania braziliensis OX=5660 GN=LBRM_26_2250 PE=3 SV=1;tr|A0A088RT69|A0A088RT69_9TRYP Guanine nucleotide-binding protein subunit beta-like protein OS=Leishmania panam	A4HF77;A0A088RT69	1;1	1;1	2	735;735	2	1
tr|A4HCM4|A4HCM4_LEIBR GDPMP protein OS=Leishmania braziliensis OX=5660 GN=GDPMP PE=4 SV=1;tr|A0A1E1IWN8|A0A1E1IWN8_LEIGU Putative GDP-mannose pyrophosphorylase OS=Leishmania guyanensis OX=5670 GN=LgM4147LRVhigh.23.01080.00110 PE=4 SV=1;tr|A0A088RT81|A0A08	A4HCM4;A0A1E1IWN8;A0A088RT81	4;4;4	4;4;4	3	379;379;379	9	8538;14292;24240;34179
tr|A4HCR9|A4HCR9_LEIBR Acetyl-coenzyme A synthetase OS=Leishmania braziliensis OX=5660 GN=LBRM_23_0580 PE=3 SV=1;tr|A0A088RTC5|A0A088RTC5_9TRYP Acetyl-coenzyme A synthetase OS=Leishmania panamensis OX=5679 GN=LPMP_230580 PE=3 SV=1;tr|A4HCU1|A4HCU1_LEIBR Ac	A4HCR9;A0A088RTC5;A4HCU1;A0A088SA64	6;6;4;4	6;6;4;4	4	708;708;695;695	17	5478;18098;25572;30582;32700;33179
tr|A0A088RTE8|A0A088RTE8_9TRYP Calpain-like cysteine peptidase, putative OS=Leishmania panamensis OX=5679 GN=LPMP_270500 PE=4 SV=1	A0A088RTE8	15;3	9;3	2	6169;4031	37	1655;1661;3672;4532;6039;6338;12504;19300;20464;20883;25548;30150;31771;33575;34904
tr|A4HF39|A4HF39_LEIBR Putative mitotubule-associated protein Gb4 OS=Leishmania braziliensis OX=5660 GN=LBRM_26_1870 PE=3 SV=2;tr|A0A088RTH9|A0A088RTH9_9TRYP Mitotubule-associated protein Gb4, putative OS=Leishmania panamensis OX=5679 GN=LPMP_261910 PE=3 S	A4HF39;A0A088RTH9	12;12	12;12	2	2524;2524	18	2369;4265;4269;6271;7204;7310;10432;10749;22619;25167;31788;32585
tr|A4HF44|A4HF44_LEIBR Uncharacterized protein OS=Leishmania braziliensis OX=5660 GN=LBRM_26_1920 PE=4 SV=1;tr|A0A1E1J173|A0A1E1J173_LEIGU Uncharacterized protein OS=Leishmania guyanensis OX=5670 GN=LgM4147LRVhigh.26.01270.00080 PE=4 SV=1;tr|A0A088RTI2|A0A	A4HF44;A0A1E1J173;A0A088RTI2	1;1;1	1;1;1	3	352;352;352	3	18732
tr|A0A1E1IYI7|A0A1E1IYI7_LEIGU Asparagine synthetase a,putative,aspartate--ammonia ligase, putative OS=Leishmania guyanensis OX=5670 GN=LgM4147LRVhigh.26.01250.00780 PE=4 SV=1;tr|A0A088RTI3|A0A088RTI3_9TRYP Asparagine synthetase, putative OS=Leishmania pan	A0A1E1IYI7;A0A088RTI3	8;8	8;8	2	353;353	16	2526;3824;4158;6876;12807;25734;30674;30685
tr|A4HEV5|A4HEV5_LEIBR Glucosidase 2 subunit beta OS=Leishmania braziliensis OX=5660 GN=LBRM_26_1010 PE=4 SV=1;tr|A0A1E1IYK2|A0A1E1IYK2_LEIGU Glucosidase 2 subunit beta OS=Leishmania guyanensis OX=5670 GN=LgM4147LRVhigh.26.01250.00930 PE=4 SV=1;tr|A0A088RT	A4HEV5;A0A1E1IYK2;A0A088RTJ2	1;1;1	1;1;1	3	497;497;497	1	13589
tr|A0A088RTL1|A0A088RTL1_9TRYP Heat shock protein 70-related protein OS=Leishmania panamensis OX=5679 GN=HSP70.4 PE=3 SV=1;tr|A0A1E1IYM5|A0A1E1IYM5_LEIGU Heat-shock protein hsp70, putative OS=Leishmania guyanensis OX=5670 GN=LgM4147LRVhigh.26.01250.01200 P	A0A088RTL1;A0A1E1IYM5;A4HEX9	3;3;2	3;3;2	3	646;646;646	36	3361;8393;26164
tr|A0A1E1IZ26|A0A1E1IZ26_LEIGU Uncharacterized protein OS=Leishmania guyanensis OX=5670 GN=LgM4147LRVhigh.26.01291.00560 PE=4 SV=1;tr|A0A088RTN5|A0A088RTN5_9TRYP Uncharacterized protein OS=Leishmania panamensis OX=5679 GN=LPMP_262610 PE=4 SV=1	A0A1E1IZ26;A0A088RTN5	1;1	1;1	2	384;384	1	31021
tr|A4HD32|A4HD32_LEIBR Pyridoxal phosphate homeostasis protein OS=Leishmania braziliensis OX=5660 GN=LBRM_23_1720 PE=3 SV=1;tr|A0A1E1IX75|A0A1E1IX75_LEIGU Pyridoxal phosphate homeostasis protein OS=Leishmania guyanensis OX=5670 GN=LgM4147LRVhigh.23.01080.0	A4HD32;A0A1E1IX75;A0A088RTQ6	2;2;2	2;2;2	3	245;245;245	9	3586;25002
tr|A4HF31|A4HF31_LEIBR Uncharacterized protein OS=Leishmania braziliensis OX=5660 GN=LBRM_26_1790 PE=4 SV=1;tr|A0A088RTR4|A0A088RTR4_9TRYP Uncharacterized protein OS=Leishmania panamensis OX=5679 GN=LPMP_261830 PE=4 SV=1;tr|A0A1E1IZ20|A0A1E1IZ20_LEIGU Unch	A4HF31;A0A088RTR4;A0A1E1IZ20	2;2;1	2;2;1	3	367;539;559	2	24545;32110
tr|A4HFV1|A4HFV1_LEIBR Phosphoenolpyruvate carboxykinase (ATP) OS=Leishmania braziliensis OX=5660 GN=LBRM_27_1920 PE=3 SV=1;tr|A0A088RTT4|A0A088RTT4_9TRYP Phosphoenolpyruvate carboxykinase (ATP) OS=Leishmania panamensis OX=5679 GN=LPMP_271790 PE=3 SV=1;tr|	A4HFV1;A0A088RTT4;A0A1E1IZJ2	14;14;14;6;3;1	14;14;14;6;3;1	6	524;524;565;194;185;123	131	5461;12115;12263;12562;18946;20315;27644;29061;29432;29501;30443;32374;33145;33380
tr|A4HFK0|A4HFK0_LEIBR Putative small GTP-binding protein Rab1 OS=Leishmania braziliensis OX=5660 GN=LBRM_27_0850 PE=4 SV=1;tr|A0A1E1IZC9|A0A1E1IZC9_LEIGU Small GTP-binding protein Rab1, putative OS=Leishmania guyanensis OX=5670 GN=LgM4147LRVhigh.27.01400.	A4HFK0;A0A1E1IZC9;A0A088RTV7	4;4;4	4;4;4	3	200;200;200	7	4579;18110;27286;33581
tr|A0A1E1IZD6|A0A1E1IZD6_LEIGU Uncharacterized protein OS=Leishmania guyanensis OX=5670 GN=LgM4147LRVhigh.27.01400.00180 PE=4 SV=1;tr|A0A088RTW6|A0A088RTW6_9TRYP Uncharacterized protein OS=Leishmania panamensis OX=5679 GN=LPMP_270860 PE=4 SV=1	A0A1E1IZD6;A0A088RTW6	13;13	1;1	2	756;757	1	5403;6893;8493;8647;9970;13818;14240;15680;16953;21756;31285;32810;34019
tr|A4HFB0|A4HFB0_LEIBR Uncharacterized protein OS=Leishmania braziliensis OX=5660 GN=LBRM_26_2590 PE=4 SV=1;tr|A0A1E1IZ38|A0A1E1IZ38_LEIGU Uncharacterized protein OS=Leishmania guyanensis OX=5670 GN=LgM4147LRVhigh.26.01300.00020 PE=4 SV=1;tr|A0A088RTY1|A0A	A4HFB0;A0A1E1IZ38;A0A088RTY1	3;3;3	3;3;3	3	833;833;833	3	24125;24783;27655
tr|A0A088RU11|A0A088RU11_9TRYP Kinetoplast-associated protein-like protein (Fragment) OS=Leishmania panamensis OX=5679 GN=LPMP_270240 PE=4 SV=1;tr|A0A088RVV4|A0A088RVV4_9TRYP Kinetoplast-associated protein-like protein (Fragment) OS=Leishmania panamensis O	A0A088RU11;A0A088RVV4;A4HFE3;A4HFE2	2;1;1;1	2;1;1;1	4	114;162;485;923	64	14435;14474
tr|A0A088RU13|A0A088RU13_9TRYP C3H1-type domain-containing protein OS=Leishmania panamensis OX=5679 GN=LPMP_271330 PE=4 SV=1;tr|A4HFQ7|A4HFQ7_LEIBR C3H1-type domain-containing protein OS=Leishmania braziliensis OX=5660 GN=LBRM_27_1440 PE=4 SV=1;tr|A0A1E1IZ	A0A088RU13;A4HFQ7;A0A1E1IZH5	10;10;9	10;10;9	3	529;529;529	70	837;8675;9066;9492;12373;12923;13161;17247;18237;32285
tr|A4HG20|A4HG20_LEIBR Putative heat shock protein DNAJ OS=Leishmania braziliensis OX=5660 GN=LBRM_27_2610 PE=3 SV=1;tr|A0A1E1IZS8|A0A1E1IZS8_LEIGU Heat shock protein DNAJ, putative OS=Leishmania guyanensis OX=5670 GN=LgM4147LRVhigh.27.01470.00070 PE=3 SV=	A4HG20;A0A1E1IZS8;A0A088RU16	3;3;3	3;3;3	3	396;396;396	4	6467;10332;28602
tr|A4HFS3|A4HFS3_LEIBR Putative proteasome regulatory non-ATP-ase subunit 3 OS=Leishmania braziliensis OX=5660 GN=LBRM_27_1600 PE=3 SV=1;tr|A0A1E1IZL1|A0A1E1IZL1_LEIGU Proteasome regulatory non-ATP-ase subunit 3,putative OS=Leishmania guyanensis OX=5670 GN	A4HFS3;A0A1E1IZL1;A0A088RU28	2;2;2	2;2;2	3	334;334;334	7	985;23455
tr|A4HFL1|A4HFL1_LEIBR Oxoglutarate dehydrogenase (succinyl-transferring) OS=Leishmania braziliensis OX=5660 GN=LBRM_27_0960 PE=3 SV=1;tr|A0A1E1IZD5|A0A1E1IZD5_LEIGU Oxoglutarate dehydrogenase (succinyl-transferring) OS=Leishmania guyanensis OX=5670 GN=LgM	A4HFL1;A0A1E1IZD5;A0A088RU75	5;5;5	5;5;5	3	1007;1007;1007	9	221;3004;9281;16470;19277
tr|A4HGC7|A4HGC7_LEIBR Uncharacterized protein OS=Leishmania braziliensis OX=5660 GN=LBRM_28_0890 PE=4 SV=1;tr|A0A1E1J090|A0A1E1J090_LEIGU Uncharacterized protein OS=Leishmania guyanensis OX=5670 GN=LgM4147LRVhigh.28.01530.00790 PE=4 SV=1;tr|A0A088RUD0|A0A	A4HGC7;A0A1E1J090;A0A088RUD0	1;1;1	1;1;1	3	532;532;532	3	16665
tr|A0A088RUD1|A0A088RUD1_9TRYP Poly(A)-binding protein 3, putative OS=Leishmania panamensis OX=5679 GN=PABP3 PE=3 SV=1;tr|A4HDV5|A4HDV5_LEIBR PABP3 protein OS=Leishmania braziliensis OX=5660 GN=PABP3 PE=3 SV=1;tr|A0A1E1IXL9|A0A1E1IXL9_LEIGU Poly(A)-binding	A0A088RUD1;A4HDV5;A0A1E1IXL9	4;4;4	4;4;4	3	546;552;554	6	15573;24789;30157;31270
tr|A4HDW0|A4HDW0_LEIBR Putative elongation factor OS=Leishmania braziliensis OX=5660 GN=LBRM_25_0130 PE=4 SV=1;tr|A0A1E1IXQ0|A0A1E1IXQ0_LEIGU Elongation factor, putative OS=Leishmania guyanensis OX=5670 GN=LgM4147LRVhigh.25.01220.00150 PE=4 SV=1;tr|A0A088R	A4HDW0;A0A1E1IXQ0;A0A088RUD6	1;1;1	1;1;1	3	634;634;634	2	29345
tr|A0A088RUF5|A0A088RUF5_9TRYP Glucose-regulated protein 78, putative OS=Leishmania panamensis OX=5679 GN=LPMP_281290 PE=3 SV=1;tr|A0A1E1J043|A0A1E1J043_LEIGU Heat-shock protein hsp70, putative OS=Leishmania guyanensis OX=5670 GN=LgM4147LRVhigh.28.01530.01	A0A088RUF5;A0A1E1J043	44;43	1;0	2	661;659	25	1601;3647;4616;5941;5976;6364;6365;6899;7046;8716;8722;8871;8880;9622;10526;11172;13242;14086;14935;15954;16264;16274;17401;18188;18781;18907;20194;20818;21886;22099;22168;22225;22272;23118;23559;23563;23607;23945;24487;26171;31056;33422;34823;34831
tr|A4HG53|A4HG53_LEIBR Proteasome subunit beta OS=Leishmania braziliensis OX=5660 GN=LBRM_28_0120 PE=3 SV=1;tr|A0A1E1IZV1|A0A1E1IZV1_LEIGU Proteasome subunit beta OS=Leishmania guyanensis OX=5670 GN=LgM4147LRVhigh.28.01530.00120 PE=3 SV=1;tr|A0A088RUI9|A0A	A4HG53;A0A1E1IZV1;A0A088RUI9	2;2;2	2;2;2	3	205;205;205	12	8970;27592
tr|A4HFX1|A4HFX1_LEIBR Uncharacterized protein OS=Leishmania braziliensis OX=5660 GN=LBRM_27_2120 PE=4 SV=2;tr|A0A1E1IZM6|A0A1E1IZM6_LEIGU Uncharacterized protein OS=Leishmania guyanensis OX=5670 GN=LgM4147LRVhigh.27.01460.00060 PE=4 SV=1;tr|A0A088RUJ6|A0A	A4HFX1;A0A1E1IZM6;A0A088RUJ6	1;1;1	1;1;1	3	438;438;438	1	27909
tr|A4HGD3|A4HGD3_LEIBR Ribonucleoside-diphosphate reductase OS=Leishmania braziliensis OX=5660 GN=LBRM_28_0960 PE=3 SV=1;tr|A0A1E1J011|A0A1E1J011_LEIGU Ribonucleoside-diphosphate reductase OS=Leishmania guyanensis OX=5670 GN=LgM4147LRVhigh.28.01530.00840 P	A4HGD3;A0A1E1J011;A0A088RUQ3	4;4;4	4;4;4	3	799;799;799	9	18563;27985;29805;32047
tr|A4HGV2|A4HGV2_LEIBR Putative eukaryotic translation initiation factor OS=Leishmania braziliensis OX=5660 GN=LBRM_28_2700 PE=3 SV=1;tr|A0A1E1J2S1|A0A1E1J2S1_LEIGU Eukaryotic translation initiation factor,putative OS=Leishmania guyanensis OX=5670 GN=LgM41	A4HGV2;A0A1E1J2S1;A0A088RUR0	3;3;3	3;3;3	3	345;345;345	8	1055;12524;17246
tr|A4HEI4|A4HEI4_LEIBR WD_REPEATS_REGION domain-containing protein OS=Leishmania braziliensis OX=5660 GN=LbrM_25_2410 PE=4 SV=1;tr|A0A1E1IY42|A0A1E1IY42_LEIGU WD_REPEATS_REGION domain-containing protein OS=Leishmania guyanensis OX=5670 GN=LgM4147LRVhigh.25	A4HEI4;A0A1E1IY42;A0A088RUT4	2;2;2	2;2;2	3	1165;1165;1165	2	1828;29667
tr|A0A1E1J0C7|A0A1E1J0C7_LEIGU Uncharacterized protein OS=Leishmania guyanensis OX=5670 GN=LgM4147LRVhigh.28.01541.00040 PE=4 SV=1;tr|A4HGP9|A4HGP9_LEIBR Uncharacterized protein OS=Leishmania braziliensis OX=5660 GN=LBRM_28_2140 PE=4 SV=1;tr|A0A088RUZ1|A0A	A0A1E1J0C7;A4HGP9;A0A088RUZ1	5;5;5	5;5;5	3	771;779;779	6	27;1969;5202;6438;31839
tr|A4HGT5|A4HGT5_LEIBR Eukaryotic translation initiation factor 3 subunit E OS=Leishmania braziliensis OX=5660 GN=LBRM_28_2510 PE=3 SV=1;tr|A0A1E1J0G7|A0A1E1J0G7_LEIGU Eukaryotic translation initiation factor 3 subunit E OS=Leishmania guyanensis OX=5670 GN	A4HGT5;A0A1E1J0G7;A0A088RV23	15;15;15	15;15;15	3	405;405;405	87	1035;1617;3007;3204;11188;13403;17683;17775;18267;19257;23976;24527;25530;29101;29646
tr|A4HGU0|A4HGU0_LEIBR Serine hydroxymethyltransferase OS=Leishmania braziliensis OX=5660 GN=SHMT-L PE=3 SV=1;tr|A0A1E1J0I7|A0A1E1J0I7_LEIGU Serine hydroxymethyltransferase OS=Leishmania guyanensis OX=5670 GN=LgM4147LRVhigh.28.01550.00850 PE=3 SV=1;tr|A0A0	A4HGU0;A0A1E1J0I7;A0A088RV27	2;2;2	2;2;2	3	465;480;480	3	17787;33569
tr|A4HH85|A4HH85_LEIBR Putative U-box domain protein OS=Leishmania braziliensis OX=5660 GN=LBRM_29_0800 PE=4 SV=1;tr|A0A1E1J115|A0A1E1J115_LEIGU U-box domain protein, putative OS=Leishmania guyanensis OX=5670 GN=LgM4147LRVhigh.29.01580.00520 PE=4 SV=1;tr|A	A4HH85;A0A1E1J115;A0A088RV39	6;6;6	6;6;6	3	601;601;601	30	3462;8572;21861;27003;29791;29794
tr|A4HGH5|A4HGH5_LEIBR PAH protein OS=Leishmania braziliensis OX=5660 GN=PAH PE=3 SV=1;tr|A0A1E1J066|A0A1E1J066_LEIGU Phenylalanine-4-hydroxylase, putative OS=Leishmania guyanensis OX=5670 GN=LgM4147LRVhigh.28.01530.01250 PE=3 SV=1;tr|A0A088RV41|A0A088RV41	A4HGH5;A0A1E1J066;A0A088RV41	3;3;3	3;3;3	3	452;452;452	5	4624;5343;34035
tr|A0A1E1J0U8|A0A1E1J0U8_LEIGU Putative cysteine peptidase C (CPC),CPC cysteine peptidase, Clan CA, family C1, Cathepsin B-like OS=Leishmania guyanensis OX=5670 GN=LgM4147LRVhigh.29.01580.00570 PE=3 SV=1;tr|A0A088RV42|A0A088RV42_9TRYP Cysteine peptidase C	A0A1E1J0U8;A0A088RV42	1;1	1;1	2	340;340	40	25034
tr|Q9GUB0|Q9GUB0_9TRYP Guanine nucleotide-binding protein subunit beta-like protein OS=Leishmania panamensis OX=5679 PE=2 SV=1;tr|A4HGX7|A4HGX7_LEIBR Guanine nucleotide-binding protein subunit beta-like protein OS=Leishmania braziliensis OX=5660 GN=LBRM_28	Q9GUB0;A4HGX7;A0A1E1J0L7;A0A088RV64;R4NHU5;O43944	2;2;2;2;1;1	2;2;2;2;1;1	6	312;312;312;312;287;312	2	5614;20503
tr|A4HGL9|A4HGL9_LEIBR Protein kinase domain-containing protein OS=Leishmania braziliensis OX=5660 GN=LBRM_28_1830 PE=4 SV=1;tr|A0A088RV67|A0A088RV67_9TRYP Protein kinase, putative OS=Leishmania panamensis OX=5679 GN=LPMP_281770 PE=4 SV=1	A4HGL9;A0A088RV67	1;1	1;1	2	847;847	1	17642
tr|A4HH20|A4HH20_LEIBR Putative proteasome regulatory non-ATPase subunit OS=Leishmania braziliensis OX=5660 GN=LBRM_29_0130 PE=4 SV=1;tr|A0A1E1IVK5|A0A1E1IVK5_LEIGU Proteasome regulatory non-ATPase subunit,putative OS=Leishmania guyanensis OX=5670 GN=LgM41	A4HH20;A0A1E1IVK5;A0A088RVA7	4;4;4	4;4;4	3	909;909;909	20	108;7301;14213;22817
tr|A4HGW5|A4HGW5_LEIBR Coatomer subunit gamma OS=Leishmania braziliensis OX=5660 GN=LBRM_28_2830 PE=3 SV=2;tr|A0A1E1J0M7|A0A1E1J0M7_LEIGU Coatomer subunit gamma OS=Leishmania guyanensis OX=5670 GN=LgM4147LRVhigh.28.01550.01440 PE=3 SV=1;tr|A0A088RVG4|A0A08	A4HGW5;A0A1E1J0M7;A0A088RVG4	2;2;2	2;2;2	3	860;860;860	6	23092;31143
tr|A0A1E1J0L9|A0A1E1J0L9_LEIGU Protein phosphatase 4 catalytic subunit,putative OS=Leishmania guyanensis OX=5670 GN=LgM4147LRVhigh.28.01550.01480 PE=4 SV=1;tr|A4HGX0|A4HGX0_LEIBR Serine/threonine-protein phosphatase OS=Leishmania braziliensis OX=5660 GN=LB	A0A1E1J0L9;A4HGX0;A0A088RVG8	1;1;1	1;1;1	3	160;274;296	2	10057
tr|A0A1E1J0V7|A0A1E1J0V7_LEIGU Guanine deaminase OS=Leishmania guyanensis OX=5670 GN=LgM4147LRVhigh.29.01580.00630 PE=3 SV=1;tr|A0A088RVI5|A0A088RVI5_9TRYP Guanine deaminase OS=Leishmania panamensis OX=5679 GN=LPMP_290880 PE=3 SV=1	A0A1E1J0V7;A0A088RVI5	7;7	7;7	2	454;454	27	141;1711;4392;9099;11616;30217;34320
tr|A0A1E1IYT1|A0A1E1IYT1_LEIGU Uncharacterized protein OS=Leishmania guyanensis OX=5670 GN=LgM4147LRVhigh.26.01270.00040 PE=4 SV=1;tr|A0A088RVL3|A0A088RVL3_9TRYP Uncharacterized protein OS=Leishmania panamensis OX=5679 GN=LPMP_261920 PE=4 SV=1	A0A1E1IYT1;A0A088RVL3	20;20	20;20	2	750;871	123	4137;4942;5301;5594;6113;6366;6755;8233;12602;13208;17578;19188;23215;23978;25867;26400;27279;29896;33188;35004
tr|A0A088RVN2|A0A088RVN2_9TRYP TPR_REGION domain-containing protein OS=Leishmania panamensis OX=5679 GN=LPMP_291280 PE=4 SV=1;tr|A4HHD6|A4HHD6_LEIBR TPR_REGION domain-containing protein OS=Leishmania braziliensis OX=5660 GN=LBRM_29_1320 PE=4 SV=1;tr|A0A1E1	A0A088RVN2;A4HHD6;A0A1E1J0Z0	4;4;3	4;4;3	3	720;720;776	15	8217;8918;20968;31070
tr|A0A088RVQ8|A0A088RVQ8_9TRYP Phosphatidylinositol 4-kinase alpha, putative OS=Leishmania panamensis OX=5679 GN=LPMP_291500 PE=4 SV=1;tr|A0A1E1J112|A0A1E1J112_LEIGU Phosphatidylinositol-kinase domain protein,putative OS=Leishmania guyanensis OX=5670 GN=Lg	A0A088RVQ8;A0A1E1J112;A4HHF7	2;2;2	2;2;2	3	2310;2614;2615	4	214;18874
tr|A0A088RVR2|A0A088RVR2_9TRYP Uncharacterized protein OS=Leishmania panamensis OX=5679 GN=LPMP_262460 PE=4 SV=1;tr|A4HF94|A4HF94_LEIBR Uncharacterized protein OS=Leishmania braziliensis OX=5660 GN=LBRM_26_2420 PE=4 SV=1	A0A088RVR2;A4HF94	4;4	4;4	2	1507;1566	6	3344;16427;26775;30235
tr|A4HHT6|A4HHT6_LEIBR Putative inosine-adenosine-guanosine-nucleoside hydrolase OS=Leishmania braziliensis OX=5660 GN=LBRM_29_2850 PE=3 SV=2;tr|A0A1E1J1B8|A0A1E1J1B8_LEIGU Inosine-adenosine-guanosine-nucleoside hydrolase,putative OS=Leishmania guyanensis	A4HHT6;A0A1E1J1B8;A0A088RVS1	5;5;5	5;5;5	3	333;333;333	16	11630;12346;18260;22193;34085
tr|A4HH73|A4HH73_LEIBR Putative flagellar radial spoke protein-like OS=Leishmania braziliensis OX=5660 GN=LBRM_29_0670 PE=4 SV=2;tr|A0A1E1J0T5|A0A1E1J0T5_LEIGU Flagellar radial spoke protein-like, putative OS=Leishmania guyanensis OX=5670 GN=LgM4147LRVhigh	A4HH73;A0A1E1J0T5;A0A088RVS7	2;2;2	2;2;2	3	592;592;593	5	750;13220
tr|A4HFB4|A4HFB4_LEIBR 6-phosphogluconolactonase OS=Leishmania braziliensis OX=5660 GN=LBRM_26_2630 PE=1 SV=1;tr|A0A1E1IZ32|A0A1E1IZ32_LEIGU 6-phosphogluconolactonase OS=Leishmania guyanensis OX=5670 GN=LgM4147LRVhigh.26.01310.00030 PE=3 SV=1;tr|A0A088RVT0	A4HFB4;A0A1E1IZ32;A0A088RVT0	2;2;2	2;2;2	3	267;267;267	5	18122;18156
tr|A4HH78|A4HH78_LEIBR Uncharacterized protein OS=Leishmania braziliensis OX=5660 GN=LBRM_29_0720 PE=4 SV=1;tr|A0A1E1J0U1|A0A1E1J0U1_LEIGU Uncharacterized protein OS=Leishmania guyanensis OX=5670 GN=LgM4147LRVhigh.29.01580.00450 PE=4 SV=1;tr|A0A088RVT2|A0A	A4HH78;A0A1E1J0U1;A0A088RVT2	1;1;1	1;1;1	3	858;858;858	1	30409
tr|A0A088RVT8|A0A088RVT8_9TRYP Lipophosphoglycan biosynthetic protein, putative OS=Leishmania panamensis OX=5679 GN=LPG3 PE=3 SV=1;tr|A0A1E1J0U5|A0A1E1J0U5_LEIGU Lipophosphoglycan biosynthetic protein,putative,heat shock protein 90, putative,glucose regula	A0A088RVT8;A0A1E1J0U5	24;23	24;23	2	786;786	368	1129;1152;2482;4666;4700;5320;6370;7260;8211;9847;10240;11118;11209;11272;11947;12109;17288;20600;24051;24453;26370;31177;32173;33474
tr|A0A088RVU8|A0A088RVU8_9TRYP High mobility group protein tdp-1, putative OS=Leishmania panamensis OX=5679 GN=LPMP_290850 PE=4 SV=1;tr|A0A1E1J0V1|A0A1E1J0V1_LEIGU High mobility group protein homolog tdp-1,putative OS=Leishmania guyanensis OX=5670 GN=LgM41	A0A088RVU8;A0A1E1J0V1;A4HH93	12;12;11	12;12;11	3	300;300;299	117	7038;7421;15683;15801;18290;18879;22149;23225;24092;33700;33731;34517
tr|A4HFD7|A4HFD7_LEIBR Putative proteasome alpha 7 subunit OS=Leishmania braziliensis OX=5660 GN=LBRM_27_0200 PE=3 SV=1;tr|A0A1E1IZ55|A0A1E1IZ55_LEIGU Proteasome alpha 7 subunit, putative OS=Leishmania guyanensis OX=5670 GN=LgM4147LRVhigh.27.01330.00230 PE	A4HFD7;A0A1E1IZ55;A0A088RVV0	3;3;3	3;3;3	3	238;238;238	37	1333;3597;4801
tr|A4HHB2|A4HHB2_LEIBR Uncharacterized protein OS=Leishmania braziliensis OX=5660 GN=LBRM_29_1080 PE=4 SV=1;tr|A0A1E1J0X7|A0A1E1J0X7_LEIGU Uncharacterized protein OS=Leishmania guyanensis OX=5670 GN=LgM4147LRVhigh.29.01580.00800 PE=4 SV=1;tr|A0A088RVW4|A0A	A4HHB2;A0A1E1J0X7;A0A088RVW4	7;7;7	7;7;7	3	628;628;628	22	880;3894;18491;19478;20546;26786;31336
tr|A0A1E1J154|A0A1E1J154_LEIGU Putative tryparedoxin OS=Leishmania guyanensis OX=5670 GN=LgM4147LRVhigh.29.01580.00940 PE=4 SV=1;tr|A0A088RXR7|A0A088RXR7_9TRYP Tryparedoxin OS=Leishmania panamensis OX=5679 GN=TXN1-2 PE=4 SV=1;tr|A0A088RVX8|A0A088RVX8_9TRYP	A0A1E1J154;A0A088RXR7;A0A088RVX8	2;2;2	2;2;2	3	144;144;144	28	10719;12960
tr|A4HHM4|A4HHM4_LEIBR Aminopeptidase OS=Leishmania braziliensis OX=5660 GN=LBRM_29_2220 PE=3 SV=1;tr|A0A1E1J1D6|A0A1E1J1D6_LEIGU Aminopeptidase OS=Leishmania guyanensis OX=5670 GN=LgM4147LRVhigh.29.01600.00030 PE=3 SV=1;tr|A0A088RW10|A0A088RW10_9TRYP Amin	A4HHM4;A0A1E1J1D6;A0A088RW10	13;13;13	13;13;13	3	868;868;868	39	3293;4642;10336;17279;18639;19865;20997;23507;24753;25552;27820;29718;33454
tr|A4HHF9|A4HHF9_LEIBR ANK_REP_REGION domain-containing protein OS=Leishmania braziliensis OX=5660 GN=LBRM_29_1560 PE=4 SV=1;tr|A0A1E1J109|A0A1E1J109_LEIGU ANK_REP_REGION domain-containing protein OS=Leishmania guyanensis OX=5670 GN=LgM4147LRVhigh.29.01580	A4HHF9;A0A1E1J109;A0A088RW12	4;4;4	4;4;4	3	706;707;707	9	18116;19336;25749;29862
tr|A4HI65|A4HI65_LEIBR Putative RNA-binding protein OS=Leishmania braziliensis OX=5660 GN=LBRM_30_1230 PE=4 SV=1;tr|A0A088RW13|A0A088RW13_9TRYP RNA-binding protein, putative OS=Leishmania panamensis OX=5679 GN=LPMP_301160 PE=4 SV=1;tr|A0A1E1J1P5|A0A1E1J1P5	A4HI65;A0A088RW13;A0A1E1J1P5	4;4;4	4;4;4	3	614;614;725	15	4372;7180;9790;19273
tr|A0A088RW30|A0A088RW30_9TRYP ATP-dependent 6-phosphofructokinase OS=Leishmania panamensis OX=5679 GN=pfk PE=3 SV=1;tr|A0A1E1J1B0|A0A1E1J1B0_LEIGU ATP-dependent 6-phosphofructokinase OS=Leishmania guyanensis OX=5670 GN=LgM4147LRVhigh.29.01600.00270 PE=3 S	A0A088RW30;A0A1E1J1B0;A4HHQ0	19;19;17	19;19;17	3	486;486;486	178	383;4996;7077;8125;8951;10466;11757;14291;15193;17757;19347;23613;27297;27745;28139;32827;34184;34278;34518
tr|A0A088RW35|A0A088RW35_9TRYP Uncharacterized protein OS=Leishmania panamensis OX=5679 GN=LPMP_291730 PE=4 SV=1;tr|A0A1E1J137|A0A1E1J137_LEIGU Uncharacterized protein OS=Leishmania guyanensis OX=5670 GN=LgM4147LRVhigh.29.01590.00160 PE=4 SV=1;tr|A4HHI0|A4	A0A088RW35;A0A1E1J137;A4HHI0	2;2;1	2;2;1	3	269;269;269	4	17827;27209
tr|A4HHT3|A4HHT3_LEIBR Uncharacterized protein OS=Leishmania braziliensis OX=5660 GN=LBRM_29_2820 PE=3 SV=1;tr|A0A1E1J1C4|A0A1E1J1C4_LEIGU Uncharacterized protein OS=Leishmania guyanensis OX=5670 GN=LgM4147LRVhigh.29.01601.00190 PE=3 SV=1;tr|A0A088RW48|A0A	A4HHT3;A0A1E1J1C4;A0A088RW48	5;5;5	5;5;5	3	568;568;568	8	4625;11758;16924;17724;29212
tr|A4HHV7|A4HHV7_LEIBR Alkyldihydroxyacetonephosphate synthase OS=Leishmania braziliensis OX=5660 GN=LBRM_30_0130 PE=4 SV=1;tr|A0A1E1J3L3|A0A1E1J3L3_LEIGU Putative alkyl dihydroxyacetonephosphate synthase OS=Leishmania guyanensis OX=5670 GN=LgM4147LRVhigh.	A4HHV7;A0A1E1J3L3;A0A088RW65	2;2;2	2;2;2	3	621;621;621	3	30313;31017
tr|A0A088RW67|A0A088RW67_9TRYP Arginyl-tRNA synthetase OS=Leishmania panamensis OX=5679 GN=LPMP_271340 PE=3 SV=1;tr|A0A1E1IZG9|A0A1E1IZG9_LEIGU Arginyl-tRNA synthetase OS=Leishmania guyanensis OX=5670 GN=LgM4147LRVhigh.27.01410.00130 PE=3 SV=1;tr|A4HFQ8|A4	A0A088RW67;A0A1E1IZG9;A4HFQ8	22;22;21	22;22;21	3	692;692;692	79	1089;1350;9471;10228;10500;10642;14851;15252;16814;17338;18018;18626;21385;23041;24460;26595;29230;31740;32053;32109;33140
tr|A4HHY5|A4HHY5_LEIBR Putative phosphatase 2C OS=Leishmania braziliensis OX=5660 GN=LBRM_30_0420 PE=4 SV=1;tr|A0A1E1J1I2|A0A1E1J1I2_LEIGU Phosphatase=2C, putative OS=Leishmania guyanensis OX=5670 GN=LgM4147LRVhigh.30.01650.00050 PE=4 SV=1;tr|A0A088RW81|A0	A4HHY5;A0A1E1J1I2;A0A088RW81	7;7;7	7;7;7	3	384;384;384	24	5140;7369;17255;18371;27427;30625;34731
tr|A0A1E1J166|A0A1E1J166_LEIGU Uncharacterized protein OS=Leishmania guyanensis OX=5670 GN=LgM4147LRVhigh.29.01590.00540 PE=3 SV=1;tr|A4HHL1|A4HHL1_LEIBR Uncharacterized protein OS=Leishmania braziliensis OX=5660 GN=LBRM_29_2090 PE=3 SV=2;tr|A0A088RW98|A0A	A0A1E1J166;A4HHL1;A0A088RW98	2;2;2	2;2;2	3	1775;1787;1787	4	16797;31019
tr|A4HHL6|A4HHL6_LEIBR Rab GDP dissociation inhibitor OS=Leishmania braziliensis OX=5660 GN=LBRM_29_2140 PE=3 SV=1;tr|A0A1E1J3D2|A0A1E1J3D2_LEIGU Rab GDP dissociation inhibitor OS=Leishmania guyanensis OX=5670 GN=LgM4147LRVhigh.29.01590.00590 PE=3 SV=1;tr|	A4HHL6;A0A1E1J3D2;A0A088RWA1	9;9;9	9;9;9	3	445;445;445	37	474;13886;19415;21865;24769;25119;25994;32317;32844
tr|A4HFW1|A4HFW1_LEIBR Putative trypanothione synthetase OS=Leishmania braziliensis OX=5660 GN=LBRM_27_2010 PE=3 SV=1;tr|A0A1E1J1U6|A0A1E1J1U6_LEIGU Trypanothione synthetase, putative OS=Leishmania guyanensis OX=5670 GN=LgM4147LRVhigh.27.01411.00190 PE=3 S	A4HFW1;A0A1E1J1U6;A0A088RWC8	6;6;6	6;6;6	3	652;652;652	31	1052;1054;14565;17277;21683;26406
tr|A4HHR1|A4HHR1_LEIBR SAM domain-containing protein OS=Leishmania braziliensis OX=5660 GN=LBRM_29_2600 PE=4 SV=2;tr|A0A1E1J1B7|A0A1E1J1B7_LEIGU SAM domain-containing protein OS=Leishmania guyanensis OX=5670 GN=LgM4147LRVhigh.29.01601.00060 PE=4 SV=1;tr|A0	A4HHR1;A0A1E1J1B7;A0A088RWD3	2;2;2	2;2;2	3	1238;1238;1238	1	5030;31850
tr|A4HIL9|A4HIL9_LEIBR Uncharacterized protein OS=Leishmania braziliensis OX=5660 GN=LBRM_30_2830 PE=4 SV=1;tr|A0A1E1J244|A0A1E1J244_LEIGU Uncharacterized protein OS=Leishmania guyanensis OX=5670 GN=LgM4147LRVhigh.30.01691.00010 PE=4 SV=1;tr|A0A088RWG5|A0A	A4HIL9;A0A1E1J244;A0A088RWG5	1;1;1	1;1;1	3	115;115;115	31	3154
tr|A4HHW9|A4HHW9_LEIBR Putative ubiquitin hydrolase OS=Leishmania braziliensis OX=5660 GN=LBRM_30_0260 PE=4 SV=1;tr|A0A1E1J1F9|A0A1E1J1F9_LEIGU Ubiquitin hydrolase, putative,cysteine peptidase,Clan CA, family C19, putative OS=Leishmania guyanensis OX=5670	A4HHW9;A0A1E1J1F9;A0A088RWG9	2;2;2	2;2;2	3	1128;1128;1128	2	25942;30485
tr|A4HIR3|A4HIR3_LEIBR Glutamyl-tRNA synthetase OS=Leishmania braziliensis OX=5660 GN=LBRM_30_3280 PE=3 SV=1;tr|A0A1E1J2B6|A0A1E1J2B6_LEIGU Glutamyl-tRNA synthetase OS=Leishmania guyanensis OX=5670 GN=LgM4147LRVhigh.30.01691.00700 PE=3 SV=1;tr|A0A088RWK4|A	A4HIR3;A0A1E1J2B6;A0A088RWK4	8;8;8	8;8;8	3	593;593;593	49	8616;9672;15479;22861;23909;31694;31904;34935
tr|A0A088RWP9|A0A088RWP9_9TRYP 5-methyltetrahydropteroyltriglutamate--homocysteine S-methyltransferase OS=Leishmania panamensis OX=5679 GN=LPMP_310010 PE=3 SV=1;tr|A0A1E1J2G6|A0A1E1J2G6_LEIGU 5-methyltetrahydropteroyltriglutamate--homocysteine S-methyltran	A0A088RWP9;A0A1E1J2G6;A4HIW5	10;10;8	10;10;8	3	770;770;770	27	354;1255;2018;2596;3442;11795;23363;26450;30146;31762
tr|A4HGA9|A4HGA9_LEIBR Serine/threonine-protein phosphatase OS=Leishmania braziliensis OX=5660 GN=LBRM_28_0710 PE=3 SV=1;tr|A0A1E1IZZ6|A0A1E1IZZ6_LEIGU Serine/threonine-protein phosphatase OS=Leishmania guyanensis OX=5670 GN=LgM4147LRVhigh.28.01530.00640 P	A4HGA9;A0A1E1IZZ6;A0A088RWU4	6;6;6;1;1;1	6;6;6;1;1;1	6	301;301;301;363;363;363	30	1419;6949;11577;13043;15202;23398
tr|A4HJ14|A4HJ14_LEIBR Putative calpain-like cysteine peptidase OS=Leishmania braziliensis OX=5660 GN=LBRM_31_0510 PE=4 SV=2;tr|A0A1E1J2K1|A0A1E1J2K1_LEIGU Calpain-like cysteine peptidase, putative OS=Leishmania guyanensis OX=5670 GN=LgM4147LRVhigh.31.0175	A4HJ14;A0A1E1J2K1;A0A088RWU9	9;9;9	9;9;9	3	783;783;783	55	3793;4858;6209;10329;21450;24531;28151;31593;33992
tr|A0A1E1J280|A0A1E1J280_LEIGU Glyceraldehyde-3-phosphate dehydrogenase OS=Leishmania guyanensis OX=5670 GN=LgM4147LRVhigh.30.01691.00410 PE=3 SV=1;tr|A0A088RWW3|A0A088RWW3_9TRYP Glyceraldehyde-3-phosphate dehydrogenase OS=Leishmania panamensis OX=5679 GN=	A0A1E1J280;A0A088RWW3;A4HIN0;A0A0R6HCI2;A0A0R6HJG8	11;11;10;7;6	11;11;10;7;6	5	361;361;361;199;199	30	79;3386;3742;15145;16147;21782;26433;29597;32386;33187;34927
tr|A4HJ34|A4HJ34_LEIBR Mevalonate kinase OS=Leishmania braziliensis OX=5660 GN=LBRM_31_0720 PE=3 SV=1;tr|A0A1E1J2R3|A0A1E1J2R3_LEIGU Mevalonate kinase OS=Leishmania guyanensis OX=5670 GN=LgM4147LRVhigh.31.01750.00610 PE=3 SV=1;tr|A0A088RWZ6|A0A088RWZ6_9TRY	A4HJ34;A0A1E1J2R3;A0A088RWZ6	3;3;3	3;3;3	3	329;329;329	5	3909;7129;16806
tr|A4HIP7|A4HIP7_LEIBR Valyl-tRNA synthetase OS=Leishmania braziliensis OX=5660 GN=LBRM_30_3120 PE=3 SV=1;tr|A0A1E1J297|A0A1E1J297_LEIGU Valyl-tRNA synthetase OS=Leishmania guyanensis OX=5670 GN=LgM4147LRVhigh.30.01691.00580 PE=3 SV=1;tr|A0A088RX58|A0A088R	A4HIP7;A0A1E1J297;A0A088RX58	10;10;10	10;10;10	3	967;974;974	48	3195;8967;14734;15578;18490;24992;27070;32539;33183;34998
tr|A4HJJ7|A4HJJ7_LEIBR PGFS protein OS=Leishmania braziliensis OX=5660 GN=PGFS PE=4 SV=1;tr|A0A1E1J315|A0A1E1J315_LEIGU Putative prostaglandin f2-alpha synthase/D-arabinose dehydrogenase OS=Leishmania guyanensis OX=5670 GN=LgM4147LRVhigh.31.01820.00340 PE=	A4HJJ7;A0A1E1J315;A0A088RXB1	6;6;6	6;6;6	3	284;284;284	19	11526;12797;20963;27207;33450;34124
tr|A4HIX3|A4HIX3_LEIBR Uncharacterized protein OS=Leishmania braziliensis OX=5660 GN=LBRM_31_0090 PE=4 SV=1;tr|A0A1E1J2G9|A0A1E1J2G9_LEIGU Uncharacterized protein OS=Leishmania guyanensis OX=5670 GN=LgM4147LRVhigh.31.01750.00090 PE=4 SV=1;tr|A0A088RXD4|A0A	A4HIX3;A0A1E1J2G9;A0A088RXD4	2;2;2	2;2;2	3	492;492;492	3	14342;16069
tr|A4HJS6|A4HJS6_LEIBR Putative aldehyde reductase OS=Leishmania braziliensis OX=5660 GN=LBRM_31_3240 PE=4 SV=1;tr|A0A1E1J374|A0A1E1J374_LEIGU Aldehyde reductase, putative,oxidoreductase,putative OS=Leishmania guyanensis OX=5670 GN=LgM4147LRVhigh.31.01820.	A4HJS6;A0A1E1J374;A0A088RXH1	3;3;3	3;3;3	3	286;294;294	5	3659;24353;24934
tr|A4HJW2|A4HJW2_LEIBR Uncharacterized protein OS=Leishmania braziliensis OX=5660 GN=LBRM_31_3610 PE=3 SV=1;tr|A0A1E1J398|A0A1E1J398_LEIGU Protein kinase, putative OS=Leishmania guyanensis OX=5670 GN=LgM4147LRVhigh.31.01820.01600 PE=3 SV=1;tr|A0A088RXJ7|A0	A4HJW2;A0A1E1J398;A0A088RXJ7	1;1;1	1;1;1	3	429;429;429	3	27411
tr|A0A088RXK5|A0A088RXK5_9TRYP Glycylpeptide N-tetradecanoyltransferase OS=Leishmania panamensis OX=5679 GN=NMT PE=3 SV=1;tr|A0A1E1J3A8|A0A1E1J3A8_LEIGU Glycylpeptide N-tetradecanoyltransferase OS=Leishmania guyanensis OX=5670 GN=LgM4147LRVhigh.32.01860.00	A0A088RXK5;A0A1E1J3A8;A4HJY8	12;12;11	12;12;11	3	421;421;421	37	5238;7544;8919;9466;9529;12796;14172;16660;17969;22618;25570;32856
tr|A0A1E1J337|A0A1E1J337_LEIGU Uncharacterized protein OS=Leishmania guyanensis OX=5670 GN=LgM4147LRVhigh.29.01580.00740 PE=4 SV=1;tr|A0A088RXP3|A0A088RXP3_9TRYP 5-histidylcysteine sulfoxide synthase, putative OS=Leishmania panamensis OX=5679 GN=LPMP_29099	A0A1E1J337;A0A088RXP3	16;16	16;16	2	757;757	81	2172;2536;4174;5362;5387;9451;11036;11608;13378;13871;15692;16824;20061;22636;34968;35095
tr|A4HHB1|A4HHB1_LEIBR Uncharacterized protein OS=Leishmania braziliensis OX=5660 GN=LBRM_29_1070 PE=4 SV=2;tr|A0A1E1J0W9|A0A1E1J0W9_LEIGU Uncharacterized protein OS=Leishmania guyanensis OX=5670 GN=LgM4147LRVhigh.29.01580.00790 PE=4 SV=1;tr|A0A088RXQ0|A0A	A4HHB1;A0A1E1J0W9;A0A088RXQ0	2;2;2	2;2;2	3	995;995;995	2	22273;27086
tr|A4HK56|A4HK56_LEIBR Putative RNA binding protein OS=Leishmania braziliensis OX=5660 GN=LBRM_32_0840 PE=4 SV=1;tr|A0A1E1J3H8|A0A1E1J3H8_LEIGU RNA binding protein, putative OS=Leishmania guyanensis OX=5670 GN=LgM4147LRVhigh.32.01860.00750 PE=4 SV=1;tr|A0A	A4HK56;A0A1E1J3H8;A0A088RXS5	2;2;2	2;2;2	3	235;235;235	4	8176;22613
tr|A0A1E1J3K6|A0A1E1J3K6_LEIGU Uncharacterized protein OS=Leishmania guyanensis OX=5670 GN=LgM4147LRVhigh.32.01860.00960 PE=4 SV=1;tr|A0A088RXU6|A0A088RXU6_9TRYP Uncharacterized protein OS=Leishmania panamensis OX=5679 GN=LPMP_321010 PE=4 SV=1	A0A1E1J3K6;A0A088RXU6	13;13	13;13	2	933;933	74	272;1228;2974;4590;11675;11865;14547;17654;21285;27181;31650;31847;33353
tr|A0A088RXX5|A0A088RXX5_9TRYP CRAL-TRIO domain-containing protein OS=Leishmania panamensis OX=5679 GN=LPMP_311900 PE=4 SV=1;tr|A0A1E1J304|A0A1E1J304_LEIGU CRAL-TRIO domain-containing protein OS=Leishmania guyanensis OX=5670 GN=LgM4147LRVhigh.31.01820.0025	A0A088RXX5;A0A1E1J304;A4HJI9	3;3;2	3;3;2	3	355;355;355	5	12487;26789;34861
tr|A4HJV3|A4HJV3_LEIBR SCG5 protein OS=Leishmania braziliensis OX=5660 GN=SCG5 PE=3 SV=1;tr|A0A1E1J389|A0A1E1J389_LEIGU Peptidase, putative,metallo-peptidase, Clan ME,Family M16 OS=Leishmania guyanensis OX=5670 GN=LgM4147LRVhigh.31.01820.01520 PE=3 SV=1;tr	A4HJV3;A0A1E1J389;A0A088RXZ9;A4HJU8	10;10;10;6	10;10;10;6	4	1083;1083;1083;768	51	2149;2496;8228;9756;14347;17094;17842;20524;27225;32179
tr|A0A088RY07|A0A088RY07_9TRYP Calreticulin OS=Leishmania panamensis OX=5679 GN=LPMP_312430 PE=3 SV=1;tr|A0A1E1J392|A0A1E1J392_LEIGU Calreticulin OS=Leishmania guyanensis OX=5670 GN=LgM4147LRVhigh.31.01820.00930 PE=3 SV=1	A0A088RY07;A0A1E1J392	8;8	2;2	2	422;424	8	4559;5015;7376;8820;17679;28083;30889;34310
tr|A0A088RY11|A0A088RY11_9TRYP Fumarate hydratase OS=Leishmania panamensis OX=5679 GN=LPMP_291970 PE=3 SV=1;tr|A4HHJ6|A4HHJ6_LEIBR Fumarate hydratase OS=Leishmania braziliensis OX=5660 GN=LBRM_29_1930 PE=3 SV=2;tr|A0A1E1J159|A0A1E1J159_LEIGU Fumarate hydra	A0A088RY11;A4HHJ6;A0A1E1J159	23;23;21	23;23;21	3	568;568;568	155	1251;1453;1458;3968;4006;4829;12461;12651;14160;15430;20723;23610;23877;23882;24946;25399;28971;29398;32012;32254;34863;34947;35114
tr|A0A088RY12|A0A088RY12_9TRYP Acetoin dehydrogenase e3 component-like protein OS=Leishmania panamensis OX=5679 GN=LPMP_312480 PE=3 SV=1;tr|A0A1E1J346|A0A1E1J346_LEIGU Putative acetoin dehydrogenase e3 component-like protein OS=Leishmania guyanensis OX=567	A0A088RY12;A0A1E1J346;A4HJQ3	3;3;3	3;3;3	3	550;550;738	3	3508;3583;17445
tr|A4HJR9|A4HJR9_LEIBR Smr domain-containing protein OS=Leishmania braziliensis OX=5660 GN=LBRM_31_3170 PE=4 SV=1;tr|A4H981|A4H981_LEIBR Smr domain-containing protein OS=Leishmania braziliensis OX=5660 GN=LBRM_17_1380 PE=4 SV=1;tr|A0A1E1J373|A0A1E1J373_LEI	A4HJR9;A4H981;A0A1E1J373;A0A088RY25	1;1;1;1	1;1;1;1	4	268;268;268;268	4	30688
tr|A0A088RY28|A0A088RY28_9TRYP GTP-binding protein, putative OS=Leishmania panamensis OX=5679 GN=LPMP_292230 PE=3 SV=1;tr|A0A1E1J184|A0A1E1J184_LEIGU GTP-binding protein, putative OS=Leishmania guyanensis OX=5670 GN=LgM4147LRVhigh.29.01590.00630 PE=3 SV=1;	A0A088RY28;A0A1E1J184;A4HHM0	11;11;10	11;11;10	3	692;692;692	35	339;2741;3112;3746;12108;12683;13036;13160;17065;17272;28184
tr|A0A1E1J194|A0A1E1J194_LEIGU Putative enoyl-CoA hydratase/isomerase-like protein OS=Leishmania guyanensis OX=5670 GN=LgM4147LRVhigh.29.01600.00090 PE=3 SV=1;tr|A0A088RY34|A0A088RY34_9TRYP Enoyl-CoA hydratase/isomerase-like protein OS=Leishmania panamensi	A0A1E1J194;A0A088RY34	9;9	1;1	2	267;267	2	1168;1314;6469;8975;12612;16738;19837;27824;33642
tr|A4HHN5|A4HHN5_LEIBR Putative aspartyl aminopeptidase OS=Leishmania braziliensis OX=5660 GN=LBRM_29_2330 PE=3 SV=1;tr|A0A1E1J180|A0A1E1J180_LEIGU Aspartyl aminopeptidase,putative,metallo-peptidase, Clan MH, Family M20 OS=Leishmania guyanensis OX=5670 GN=	A4HHN5;A0A1E1J180;A0A088RY37	1;1;1	1;1;1	3	453;453;453	5	15029
tr|A4HJT4|A4HJT4_LEIBR NAD(+) diphosphatase OS=Leishmania braziliensis OX=5660 GN=LBRM_31_3320 PE=4 SV=1;tr|A0A1E1J381|A0A1E1J381_LEIGU NAD(+) diphosphatase OS=Leishmania guyanensis OX=5670 GN=LgM4147LRVhigh.31.01820.01320 PE=4 SV=1;tr|A0A088RY40|A0A088RY4	A4HJT4;A0A1E1J381;A0A088RY40	6;6;6	6;6;6	3	325;325;325	12	7297;7630;8118;19117;20104;27606
tr|A4HK19|A4HK19_LEIBR Putative 26S proteasome regulatory subunit OS=Leishmania braziliensis OX=5660 GN=LBRM_32_0460 PE=4 SV=1;tr|A0A1E1J3E7|A0A1E1J3E7_LEIGU Proteasome regulatory non-ATP-ase subunit 8,putative,26S proteasome regulatory subunit, putative O	A4HK19;A0A1E1J3E7;A0A088RY41	5;5;5	5;5;5	3	359;359;359	11	4024;5135;8573;13155;30131
tr|A4H3R2|A4H3R2_LEIBR Uncharacterized protein OS=Leishmania braziliensis OX=5660 GN=LBRM_03_0910 PE=4 SV=1;tr|A0A1E1J1D9|A0A1E1J1D9_LEIGU Uncharacterized protein OS=Leishmania guyanensis OX=5670 GN=LgM4147LRVhigh.29.01601.00300 PE=4 SV=1;tr|A0A088RY78|A0A	A4H3R2;A0A1E1J1D9;A0A088RY78	1;1;1	1;1;1	3	384;384;384	1	28374
tr|E9AIV2|E9AIV2_LEIBR V-SNARE coiled-coil homology domain-containing protein OS=Leishmania braziliensis OX=5660 GN=LBRM_32_2380 PE=4 SV=1;tr|A0A1E1J3X8|A0A1E1J3X8_LEIGU R-SNARE protein, putative OS=Leishmania guyanensis OX=5670 GN=LgM4147LRVhigh.32.01870.	E9AIV2;A0A1E1J3X8;A0A088RY89	2;2;2	2;2;2	3	1304;1304;1304	3	20745;31191
tr|A0A088RY93|A0A088RY93_9TRYP Protein kinase, putative OS=Leishmania panamensis OX=5679 GN=LPMP_320280 PE=4 SV=1;tr|A0A1E1J3D3|A0A1E1J3D3_LEIGU Protein kinase domain-containing protein OS=Leishmania guyanensis OX=5670 GN=LgM4147LRVhigh.32.01860.00260 PE=4	A0A088RY93;A0A1E1J3D3;A4HK06	1;1;1	1;1;1	3	2010;2010;2014	2	33419
tr|A4HK88|A4HK88_LEIBR Guanine nucleotide-binding protein subunit beta-like protein OS=Leishmania braziliensis OX=5660 GN=LBRM_32_1160 PE=3 SV=1;tr|A0A1E1J3L2|A0A1E1J3L2_LEIGU Guanine nucleotide-binding protein subunit beta-like protein OS=Leishmania guyan	A4HK88;A0A1E1J3L2;A0A088RYB6	3;3;3	3;3;3	3	601;601;601	4	13302;16576;25210
tr|A4HKN5|A4HKN5_LEIBR Uncharacterized protein OS=Leishmania braziliensis OX=5660 GN=LBRM_32_2680 PE=4 SV=2;tr|A0A1E1J403|A0A1E1J403_LEIGU Uncharacterized protein OS=Leishmania guyanensis OX=5670 GN=LgM4147LRVhigh.32.01880.00160 PE=4 SV=1;tr|A0A088RYF6|A0A	A4HKN5;A0A1E1J403;A0A088RYF6	2;2;2	2;2;2	3	416;416;416	3	591;5058
tr|A0A1E1J1N8|A0A1E1J1N8_LEIGU p22 protein, putative OS=Leishmania guyanensis OX=5670 GN=LgM4147LRVhigh.30.01650.00690 PE=4 SV=1;tr|A0A088RYG0|A0A088RYG0_9TRYP p22 protein, putative OS=Leishmania panamensis OX=5679 GN=LPMP_301020 PE=4 SV=1;tr|A4HI52|A4HI52	A0A1E1J1N8;A0A088RYG0;A4HI52	3;3;2	3;3;2	3	233;191;191	4	7127;9912;24755
tr|A4HKQ5|A4HKQ5_LEIBR CD protein OS=Leishmania braziliensis OX=5660 GN=CD PE=3 SV=1;tr|A0A1E1J421|A0A1E1J421_LEIGU Cysteine desulfhydrase, putative OS=Leishmania guyanensis OX=5670 GN=LgM4147LRVhigh.32.01880.00360 PE=3 SV=1;tr|A0A088RYH5|A0A088RYH5_9TRYP	A4HKQ5;A0A1E1J421;A0A088RYH5	3;3;3	3;3;3	3	399;399;399	5	25748;27408;31898
tr|A4HI82|A4HI82_LEIBR Putative U3 small nuclear ribonucleoprotein (SnRNP) OS=Leishmania braziliensis OX=5660 GN=LBRM_30_1420 PE=4 SV=1;tr|A0A1E1J1R9|A0A1E1J1R9_LEIGU U3 small nuclear ribonucleoprotein (SnRNP),putative OS=Leishmania guyanensis OX=5670 GN=L	A4HI82;A0A1E1J1R9;A0A088RYI8	1;1;1	1;1;1	3	288;288;288	1	9617
tr|A4HKC5|A4HKC5_LEIBR Uncharacterized protein OS=Leishmania braziliensis OX=5660 GN=LBRM_32_1530 PE=4 SV=1;tr|A0A088RYK9|A0A088RYK9_9TRYP Uncharacterized protein OS=Leishmania panamensis OX=5679 GN=LPMP_321450 PE=4 SV=1	A4HKC5;A0A088RYK9	2;2	2;2	2	781;781	3	10063;18617
tr|A4HKX1|A4HKX1_LEIBR Glucosamine-6-phosphate isomerase OS=Leishmania braziliensis OX=5660 GN=LBRM_32_3550 PE=3 SV=1;tr|A0A1E1J496|A0A1E1J496_LEIGU Glucosamine-6-phosphate isomerase OS=Leishmania guyanensis OX=5670 GN=LgM4147LRVhigh.32.01890.00130 PE=3 SV	A4HKX1;A0A1E1J496;A0A088RYM6	4;4;4	4;4;4	3	279;279;279	18	15076;25647;32384;33196
tr|A4HKI8|A4HKI8_LEIBR DUF4200 domain-containing protein OS=Leishmania braziliensis OX=5660 GN=LBRM_32_2190 PE=4 SV=1;tr|A0A1E1J3U9|A0A1E1J3U9_LEIGU DUF4200 domain-containing protein OS=Leishmania guyanensis OX=5670 GN=LgM4147LRVhigh.32.01870.00400 PE=4 SV	A4HKI8;A0A1E1J3U9;A0A088RYM8	1;1;1	1;1;1	3	726;745;745	3	23800
tr|A4HKX6|A4HKX6_LEIBR Dihydrolipoyl dehydrogenase OS=Leishmania braziliensis OX=5660 GN=LBRM_32_3600 PE=3 SV=1;tr|A0A1E1J485|A0A1E1J485_LEIGU Dihydrolipoyl dehydrogenase OS=Leishmania guyanensis OX=5670 GN=LgM4147LRVhigh.32.01890.00180 PE=3 SV=1;tr|A0A088	A4HKX6;A0A1E1J485;A0A088RYN1	2;2;2	2;2;2	3	476;476;476	2	1691;28221
tr|A4HKF4|A4HKF4_LEIBR Putative NAD+ synthase OS=Leishmania braziliensis OX=5660 GN=LBRM_32_1840 PE=4 SV=1;tr|A0A1E1J3S6|A0A1E1J3S6_LEIGU NAD synthase, putative OS=Leishmania guyanensis OX=5670 GN=LgM4147LRVhigh.32.01870.00020 PE=4 SV=1;tr|A0A088RYP2|A0A08	A4HKF4;A0A1E1J3S6;A0A088RYP2	2;2;2	2;2;2	3	293;293;293	4	3739;22715
tr|A4HL06|A4HL06_LEIBR 3-hydroxyisobutyryl-CoA hydrolase, mitochondrial OS=Leishmania braziliensis OX=5660 GN=LBRM_32_3920 PE=3 SV=1;tr|A0A1E1J6E5|A0A1E1J6E5_LEIGU 3-hydroxyisobutyryl-CoA hydrolase, mitochondrial OS=Leishmania guyanensis OX=5670 GN=LgM4147	A4HL06;A0A1E1J6E5;A0A088RYQ7	2;2;2	2;2;2	3	375;376;376	2	17874;28013
tr|A4HKG9|A4HKG9_LEIBR Uncharacterized protein OS=Leishmania braziliensis OX=5660 GN=LBRM_32_1990 PE=4 SV=2;tr|A0A1E1J3X0|A0A1E1J3X0_LEIGU Protein kinase, putative OS=Leishmania guyanensis OX=5670 GN=LgM4147LRVhigh.32.01870.00190 PE=4 SV=1;tr|A0A088RYR0|A0	A4HKG9;A0A1E1J3X0;A0A088RYR0	2;2;2	2;2;2	3	655;655;655	4	24237;28217
tr|A0A088RYT1|A0A088RYT1_9TRYP Heat shock protein 70, putative OS=Leishmania panamensis OX=5679 GN=LPMP_302420 PE=3 SV=1;tr|A4HIH7|A4HIH7_LEIBR Putative heat shock 70-related protein 1,mitochondrial OS=Leishmania braziliensis OX=5660 GN=LBRM_30_2410 PE=4 S	A0A088RYT1;A4HIH7;A4HIH9	24;13;13;9;8	1;1;1;0;0	5	635;318;356;212;205	1	2238;3783;4334;4340;6831;7428;7695;8681;8784;12335;15266;19386;21714;22749;23425;23573;23917;28042;28047;29290;31864;33167;33254;35087
tr|A4HKJ0|A4HKJ0_LEIBR DUF3456 domain-containing protein OS=Leishmania braziliensis OX=5660 GN=LBRM_32_2210 PE=4 SV=1;tr|A0A1E1J3Y7|A0A1E1J3Y7_LEIGU DUF3456 domain-containing protein OS=Leishmania guyanensis OX=5670 GN=LgM4147LRVhigh.32.01870.00420 PE=4 SV	A4HKJ0;A0A1E1J3Y7;A0A088RYT2	1;1;1	1;1;1	3	370;370;370	3	29058
tr|A0A088RYT5|A0A088RYT5_9TRYP Heat shock protein 70, putative OS=Leishmania panamensis OX=5679 GN=LPMP_302470 PE=3 SV=1;tr|A4HII0|A4HII0_LEIBR Putative heat shock 70-related protein 1,mitochondrial OS=Leishmania braziliensis OX=5660 GN=LBRM_30_2440 PE=3 S	A0A088RYT5;A4HII0	29;28	1;0	2	658;658	1	2238;3783;4334;4340;6831;7695;8681;8784;12335;15266;16000;19386;21714;22285;22294;22749;23425;23573;23917;26116;27725;28042;28047;29157;29290;31864;33167;33254;35087
tr|A4HIK6|A4HIK6_LEIBR SGT protein OS=Leishmania braziliensis OX=5660 GN=SGT PE=4 SV=1;tr|A0A1E1J254|A0A1E1J254_LEIGU Small glutamine-rich tetratricopeptide repeat protein, putative OS=Leishmania guyanensis OX=5670 GN=LgM4147LRVhigh.30.01691.00130 PE=4 SV=	A4HIK6;A0A1E1J254;A0A088RYV4	8;8;8	8;8;8	3	408;408;408	54	391;1572;5869;6078;11551;11853;21346;21769
tr|A0A088RYX6|A0A088RYX6_9TRYP Uncharacterized protein OS=Leishmania panamensis OX=5679 GN=LPMP_330600 PE=4 SV=1;tr|A0A1E1J4J4|A0A1E1J4J4_LEIGU Uncharacterized protein OS=Leishmania guyanensis OX=5670 GN=LgM4147LRVhigh.33.01950.00180 PE=4 SV=1;tr|A4HL95|A4	A0A088RYX6;A0A1E1J4J4;A4HL95	3;3;2	3;3;2	3	575;575;572	11	9069;13587;26776
tr|A4HKT1|A4HKT1_LEIBR Uncharacterized protein OS=Leishmania braziliensis OX=5660 GN=LBRM_32_3140 PE=3 SV=1;tr|A0A1E1J449|A0A1E1J449_LEIGU Uncharacterized protein OS=Leishmania guyanensis OX=5670 GN=LgM4147LRVhigh.32.01880.00600 PE=3 SV=1;tr|A0A088RYZ1|A0A	A4HKT1;A0A1E1J449;A0A088RYZ1	1;1;1	1;1;1	3	291;291;291	2	32846
tr|A4HIS9|A4HIS9_LEIBR Guanine nucleotide-binding protein subunit beta-like protein OS=Leishmania braziliensis OX=5660 GN=LBRM_30_3450 PE=3 SV=1;tr|A0A1E1J2C5|A0A1E1J2C5_LEIGU Guanine nucleotide-binding protein subunit beta-like protein OS=Leishmania guyan	A4HIS9;A0A1E1J2C5;A0A088RZ31	3;3;3	3;3;3	3	617;617;617	10	381;12399;25204
tr|A4HIT8|A4HIT8_LEIBR S-adenosylmethionine synthase OS=Leishmania braziliensis OX=5660 GN=LBRM_30_3550 PE=3 SV=1;tr|A0A1E1J2F1|A0A1E1J2F1_LEIGU S-adenosylmethionine synthase OS=Leishmania guyanensis OX=5670 GN=LgM4147LRVhigh.30.01740.00030 PE=3 SV=1;tr|A0	A4HIT8;A0A1E1J2F1;A0A088RZ44	1;1;1	1;1;1	3	392;392;392	4	10885
tr|A0A088RZ55|A0A088RZ55_9TRYP Mitogen activated protein kinase, putative OS=Leishmania panamensis OX=5679 GN=MPK11 PE=4 SV=1;tr|A0A1E1J4S0|A0A1E1J4S0_LEIGU Mitogen activated protein kinase, putative,map kinase, putative OS=Leishmania guyanensis OX=5670 GN	A0A088RZ55;A0A1E1J4S0;A4HLJ9	14;14;12	14;14;12	3	408;408;408	43	1592;1912;2532;5368;6774;13904;14950;14992;17973;20405;24520;25384;32233;34591
tr|A4HKT8|A4HKT8_LEIBR Nucleoside diphosphate kinase OS=Leishmania braziliensis OX=5660 GN=LBRM_32_3210 PE=1 SV=1;tr|A0A088RZ56|A0A088RZ56_9TRYP Nucleoside diphosphate kinase OS=Leishmania panamensis OX=5679 GN=LPMP_323110 PE=3 SV=1;tr|A0A1E1J450|A0A1E1J45	A4HKT8;A0A088RZ56;A0A1E1J450;A4HKT7;A0A088S0Z7	7;7;7;7;7	7;7;7;7;7	5	151;151;219;239;239	232	4950;10356;11491;20392;22421;27757;31985
tr|A4HIZ8|A4HIZ8_LEIBR Uncharacterized protein OS=Leishmania braziliensis OX=5660 GN=LBRM_31_0340 PE=4 SV=1;tr|A0A1E1J2N8|A0A1E1J2N8_LEIGU Uncharacterized protein OS=Leishmania guyanensis OX=5670 GN=LgM4147LRVhigh.31.01750.00230 PE=4 SV=1;tr|A0A088RZA7|A0A	A4HIZ8;A0A1E1J2N8;A0A088RZA7	2;2;2	2;2;2	3	859;859;859	2	297;23048
tr|A4HL42|A4HL42_LEIBR Guanine nucleotide-binding protein subunit beta-like protein OS=Leishmania braziliensis OX=5660 GN=LBRM_33_0060 PE=3 SV=1;tr|A0A1E1J4E5|A0A1E1J4E5_LEIGU Guanine nucleotide-binding protein subunit beta-like protein OS=Leishmania guyan	A4HL42;A0A1E1J4E5;A0A088RZD5	2;2;2	2;2;2	3	442;442;442	8	19562;31737
tr|A0A088RZE8|A0A088RZE8_9TRYP Thiol-dependent reductase 1 OS=Leishmania panamensis OX=5679 GN=TDR1 PE=4 SV=1;tr|A0A1E1J4H2|A0A1E1J4H2_LEIGU Putative thiol-dependent reductase 1 OS=Leishmania guyanensis OX=5670 GN=LgM4147LRVhigh.33.01910.00270 PE=4 SV=1;tr	A0A088RZE8;A0A1E1J4H2;A4HJ18	9;9;6	9;9;6	3	450;450;450	93	2110;3189;3723;6387;7932;12840;13022;19746;28712
tr|A4HL98|A4HL98_LEIBR Uncharacterized protein OS=Leishmania braziliensis OX=5660 GN=LBRM_33_0620 PE=4 SV=1;tr|A0A1E1J4L0|A0A1E1J4L0_LEIGU Uncharacterized protein OS=Leishmania guyanensis OX=5670 GN=LgM4147LRVhigh.33.01950.00210 PE=4 SV=1;tr|A0A088RZH3|A0A	A4HL98;A0A1E1J4L0;A0A088RZH3	7;7;7	7;7;7	3	875;875;875	11	3897;12532;16012;18785;27623;28383;30122
tr|A0A088RZN0|A0A088RZN0_9TRYP Uncharacterized protein OS=Leishmania panamensis OX=5679 GN=LPMP_333130 PE=4 SV=1;tr|A0A1E1J586|A0A1E1J586_LEIGU Uncharacterized protein OS=Leishmania guyanensis OX=5670 GN=LgM4147LRVhigh.33.02020.00660 PE=4 SV=1;tr|A4HM11|A4	A0A088RZN0;A0A1E1J586;A4HM11	3;3;2	3;3;2	3	1102;1103;1103	3	5394;13863;17096
tr|A4HLU3|A4HLU3_LEIBR UDP-glucose 4-epimerase OS=Leishmania braziliensis OX=5660 GN=LBRM_33_2590 PE=3 SV=1;tr|A0A1E1J531|A0A1E1J531_LEIGU UDP-glucose 4-epimerase OS=Leishmania guyanensis OX=5670 GN=LgM4147LRVhigh.33.02010.00120 PE=3 SV=1;tr|A0A088RZU8|A0A	A4HLU3;A0A1E1J531;A0A088RZU8	14;14;14	14;14;14	3	391;391;391	69	5095;5686;8832;9028;13898;14272;14273;17791;18553;21807;23808;24091;32899;35111
tr|A4HLQ3|A4HLQ3_LEIBR WD_REPEATS_REGION domain-containing protein OS=Leishmania braziliensis OX=5660 GN=LBRM_33_2190 PE=4 SV=1;tr|A0A1E1J4X8|A0A1E1J4X8_LEIGU WD_REPEATS_REGION domain-containing protein OS=Leishmania guyanensis OX=5670 GN=LgM4147LRVhigh.33	A4HLQ3;A0A1E1J4X8;A0A088RZV1	1;1;1	1;1;1	3	584;584;584	2	1246
tr|A0A088RZV4|A0A088RZV4_9TRYP Uncharacterized protein OS=Leishmania panamensis OX=5679 GN=LPMP_312420 PE=4 SV=1;tr|A0A1E1J342|A0A1E1J342_LEIGU Uncharacterized protein OS=Leishmania guyanensis OX=5670 GN=LgM4147LRVhigh.31.01820.00920 PE=4 SV=1;tr|A4HJP7|A4	A0A088RZV4;A0A1E1J342;A4HJP7	3;3;2	3;3;2	3	906;906;906	9	90;17789;19615
tr|A4HJQ2|A4HJQ2_LEIBR 2-oxoglutarate dehydrogenase, e3 component,lipoamidedehydrogenase-like protein OS=Leishmania braziliensis OX=5660 GN=LBRM_31_2980 PE=3 SV=2;tr|A0A1E1J357|A0A1E1J357_LEIGU Putative=2-oxoglutarate dehydrogenase, e3 component, lipoamide	A4HJQ2;A0A1E1J357;A0A088RZV8	3;3;3	3;3;3	3	518;518;518	3	11186;14938;20728
tr|A4HLW7|A4HLW7_LEIBR Putative aminopeptidase OS=Leishmania braziliensis OX=5660 GN=LBRM_33_2840 PE=3 SV=1;tr|A0A1E1J551|A0A1E1J551_LEIGU Aminopeptidase, putative,metallo-peptidase, Clan MF, Family M17 OS=Leishmania guyanensis OX=5670 GN=LgM4147LRVhigh.33	A4HLW7;A0A1E1J551;A0A088RZX6	3;3;3	3;3;3	3	527;527;527	4	11234;12502;24372
tr|A4HLV5|A4HLV5_LEIBR Uncharacterized protein OS=Leishmania braziliensis OX=5660 GN=LBRM_33_2710 PE=4 SV=2;tr|A0A1E1J778|A0A1E1J778_LEIGU Uncharacterized protein OS=Leishmania guyanensis OX=5670 GN=LgM4147LRVhigh.33.02020.00080 PE=4 SV=1;tr|A0A088S012|A0A	A4HLV5;A0A1E1J778;A0A088S012	1;1;1	1;1;1	3	511;511;511	5	18723
tr|A4H7X1|A4H7X1_LEIBR Histone H4 OS=Leishmania braziliensis OX=5660 GN=LBRM_15_0010 PE=3 SV=1;tr|A0A1E1J6X3|A0A1E1J6X3_LEIGU Histone H4 OS=Leishmania guyanensis OX=5670 GN=LgM4147LRVhigh.35.02230.00010 PE=3 SV=1;tr|A0A1E1J5N9|A0A1E1J5N9_LEIGU Histone H4 O	A4H7X1;A0A1E1J6X3;A0A1E1J5N9;A0A088SK25;A0A088S015;A4HNK8;A4HNK4;A4HNL3;A4H3A0;A4H399;A0A1E1IPH5;A0A088RHW7;A4HMF3;A4HBJ5;A4HD43;A4HHY8	2;2;2;2;2;2;2;2;1;1;1;1;1;1;1;1	2;2;2;2;2;2;2;2;1;1;1;1;1;1;1;1	16	100;100;100;100;100;145;186;196;100;100;100;100;100;106;120;131	13	14718;29765
tr|A4HJY5|A4HJY5_LEIBR WD_REPEATS_REGION domain-containing protein OS=Leishmania braziliensis OX=5660 GN=LBRM_32_0100 PE=3 SV=1;tr|A0A1E1J3B4|A0A1E1J3B4_LEIGU Protein transport protein Sec13, putative OS=Leishmania guyanensis OX=5670 GN=LgM4147LRVhigh.32.0	A4HJY5;A0A1E1J3B4;A0A088S020	5;5;5	5;5;5	3	333;333;333	9	5491;6418;8968;18568;24743
tr|A4HMD1|A4HMD1_LEIBR Non-specific serine/threonine protein kinase OS=Leishmania braziliensis OX=5660 GN=LBRM_34_1000 PE=3 SV=1;tr|A0A1E1J5K9|A0A1E1J5K9_LEIGU Non-specific serine/threonine protein kinase OS=Leishmania guyanensis OX=5670 GN=LgM4147LRVhigh.	A4HMD1;A0A1E1J5K9;A0A088S022	8;8;8;1;1;1	8;8;8;1;1;1	6	354;354;354;391;391;391	19	8695;11933;12161;13039;13841;28011;29211;29478
tr|A4HLW4|A4HLW4_LEIBR Putative carboxypeptidase OS=Leishmania braziliensis OX=5660 GN=LBRM_33_2810 PE=4 SV=1;tr|A0A1E1J787|A0A1E1J787_LEIGU Carboxypeptidase, putative,metallo-peptidase,Clan MA(E), Family M32 OS=Leishmania guyanensis OX=5670 GN=LgM4147LRVh	A4HLW4;A0A1E1J787;A0A088S024	22;22;22	22;22;22	3	498;498;498	160	3319;5021;5168;6783;7282;9522;10376;11873;15176;15461;15626;16908;17000;17213;18517;20016;20541;23266;24242;27146;27898;33970
tr|A0A088S037|A0A088S037_9TRYP Monothiol glutaredoxin, putative OS=Leishmania panamensis OX=5679 GN=LPMP_341120 PE=4 SV=1;tr|A4HME7|A4HME7_LEIBR Thioredoxin-like protein OS=Leishmania braziliensis OX=5660 GN=LBRM_34_1170 PE=4 SV=1;tr|A0A1E1J5K2|A0A1E1J5K2_	A0A088S037;A4HME7;A0A1E1J5K2	4;3;3	4;3;3	3	228;228;228	11	6753;13391;17780;29143
tr|A4HLY4|A4HLY4_LEIBR Uncharacterized protein OS=Leishmania braziliensis OX=5660 GN=LBRM_33_3010 PE=4 SV=1;tr|A0A088S045|A0A088S045_9TRYP Guide RNA associated protein, GAP1, putative OS=Leishmania panamensis OX=5679 GN=LPMP_332850 PE=4 SV=1;tr|A0A1E1J7A9|	A4HLY4;A0A088S045;A0A1E1J7A9	4;4;4	4;4;4	3	501;501;534	15	9280;19477;22190;33734
tr|A0A088S057|A0A088S057_9TRYP Pyruvate kinase OS=Leishmania panamensis OX=5679 GN=LPMP_340010 PE=3 SV=1	A0A088S057	19;2;2;1	19;2;2;1	4	499;220;221;91	213	2095;4188;4396;4935;9904;10308;10735;10775;11359;12317;12491;13569;14973;20483;23636;24183;27931;30282;34806
tr|A4HK48|A4HK48_LEIBR Putative OSM3-like kinesin OS=Leishmania braziliensis OX=5660 GN=LBRM_32_0760 PE=3 SV=1;tr|A0A1E1J3H1|A0A1E1J3H1_LEIGU OSM3-like kinesin, putative OS=Leishmania guyanensis OX=5670 GN=LgM4147LRVhigh.32.01860.00670 PE=3 SV=1;tr|A0A088S	A4HK48;A0A1E1J3H1;A0A088S084	5;5;5	5;5;5	3	1118;1118;1118	7	14332;18638;22136;26169;29195
tr|A0A088S088|A0A088S088_9TRYP Pan3_PK domain-containing protein OS=Leishmania panamensis OX=5679 GN=LPMP_320780 PE=4 SV=1;tr|A0A1E1J5L0|A0A1E1J5L0_LEIGU Pan3_PK domain-containing protein OS=Leishmania guyanensis OX=5670 GN=LgM4147LRVhigh.32.01860.00730 PE	A0A088S088;A0A1E1J5L0;A4HK53	5;5;4	5;5;4	3	481;481;481	12	11434;15167;17208;20548;32548
tr|A4HMM9|A4HMM9_LEIBR Putative kinesin OS=Leishmania braziliensis OX=5660 GN=LBRM_34_2000 PE=3 SV=1;tr|A0A1E1J5V0|A0A1E1J5V0_LEIGU Kinesin, putative OS=Leishmania guyanensis OX=5670 GN=LgM4147LRVhigh.34.02151.00770 PE=3 SV=1;tr|A0A088S095|A0A088S095_9TRYP	A4HMM9;A0A1E1J5V0;A0A088S095	1;1;1	1;1;1	3	694;694;694	2	13948
tr|A4HM44|A4HM44_LEIBR Putative 2-oxoisovalerate dehydrogenase beta subunit,mitochondrial OS=Leishmania braziliensis OX=5660 GN=LBRM_34_0090 PE=4 SV=1;tr|A0A1E1J5C5|A0A1E1J5C5_LEIGU 2-oxoisovalerate dehydrogenase beta subunit,mitochondrial, putative OS=Lei	A4HM44;A0A1E1J5C5;A0A088S0A4	2;2;2	2;2;2	3	366;366;366	4	24319;31733
tr|A0A1E1J5F7|A0A1E1J5F7_LEIGU ATP-dependent DEAD-box RNA helicase, putative OS=Leishmania guyanensis OX=5670 GN=LgM4147LRVhigh.34.02080.00330 PE=3 SV=1;tr|A0A088S0B7|A0A088S0B7_9TRYP ATP-dependent DEAD-box RNA helicase, putative OS=Leishmania panamensis O	A0A1E1J5F7;A0A088S0B7	1;1	1;1	2	405;405	2	7117
tr|A0A088S0E6|A0A088S0E6_9TRYP Uncharacterized protein OS=Leishmania panamensis OX=5679 GN=LPMP_340830 PE=4 SV=1;tr|A4HMC1|A4HMC1_LEIBR Uncharacterized protein OS=Leishmania braziliensis OX=5660 GN=LBRM_34_0890 PE=4 SV=1;tr|A0A1E1J5K0|A0A1E1J5K0_LEIGU Unch	A0A088S0E6;A4HMC1;A0A1E1J5K0	6;6;5	6;6;5	3	236;236;236	23	189;7410;13449;18730;22778;23357
tr|A0A088S0E9|A0A088S0E9_9TRYP Acyl-CoA dehydrogenase, putative OS=Leishmania panamensis OX=5679 GN=LPMP_342570 PE=3 SV=1;tr|A4HMU0|A4HMU0_LEIBR Putative acyl-CoA dehydrogenase OS=Leishmania braziliensis OX=5660 GN=LBRM_34_2630 PE=3 SV=1;tr|A0A1E1J680|A0A1	A0A088S0E9;A4HMU0;A0A1E1J680	5;5;4	5;5;4	3	421;421;421	14	2837;3719;13286;20404;34017
tr|A0A088S0F6|A0A088S0F6_9TRYP GTP--RNA guanylyltransferase OS=Leishmania panamensis OX=5679 GN=LPMP_321440 PE=4 SV=1;tr|A4HKC4|A4HKC4_LEIBR GTP--RNA guanylyltransferase OS=Leishmania braziliensis OX=5660 GN=LBRM_32_1520 PE=4 SV=2;tr|A0A1E1J3P3|A0A1E1J3P3_	A0A088S0F6;A4HKC4;A0A1E1J3P3	8;8;8	8;8;8	3	648;688;1107	15	8146;15222;18565;18870;23214;23427;29435;29556
tr|A4HME3|A4HME3_LEIBR Uncharacterized protein OS=Leishmania braziliensis OX=5660 GN=LBRM_34_1130 PE=3 SV=1;tr|A0A1E1J7Q3|A0A1E1J7Q3_LEIGU Uncharacterized protein OS=Leishmania guyanensis OX=5670 GN=LgM4147LRVhigh.34.02130.00020 PE=3 SV=1;tr|A0A088S0G7|A0A	A4HME3;A0A1E1J7Q3;A0A088S0G7	1;1;1	1;1;1	3	219;219;219	2	11308
tr|A4HMG3|A4HMG3_LEIBR Threonyl-tRNA synthetase OS=Leishmania braziliensis OX=5660 GN=LBRM_34_1330 PE=3 SV=1;tr|A0A1E1J5N6|A0A1E1J5N6_LEIGU Threonyl-tRNA synthetase OS=Leishmania guyanensis OX=5670 GN=LgM4147LRVhigh.34.02151.00170 PE=3 SV=1;tr|A0A088S0I4|A	A4HMG3;A0A1E1J5N6;A0A088S0I4	13;13;13	13;13;13	3	789;789;789	29	974;1475;1555;15204;17257;19216;20164;20168;20993;21297;32320;33415;33538
tr|A0A088S0J0|A0A088S0J0_9TRYP Aspartate transaminase OS=Leishmania panamensis OX=5679 GN=LPMP_340750 PE=3 SV=1;tr|A0A1E1J5H8|A0A1E1J5H8_LEIGU Aspartate transaminase OS=Leishmania guyanensis OX=5670 GN=LgM4147LRVhigh.34.02100.00250 PE=3 SV=1;tr|A4HMB3|A4HM	A0A088S0J0;A0A1E1J5H8;A4HMB3	9;9;6	9;9;6	3	409;409;409	23	2475;4480;15161;19401;21292;21581;27009;27969;29757
tr|A4HMJ3|A4HMJ3_LEIBR Putative casein kinase II OS=Leishmania braziliensis OX=5660 GN=LBRM_34_1630 PE=3 SV=1;tr|A0A1E1J5Q4|A0A1E1J5Q4_LEIGU Casein kinase II, putative OS=Leishmania guyanensis OX=5670 GN=LgM4147LRVhigh.34.02151.00440 PE=3 SV=1;tr|A0A088S0K	A4HMJ3;A0A1E1J5Q4;A0A088S0K8	4;4;4	4;4;4	3	372;372;372	10	7360;10886;29015;29647
tr|A4HMM7|A4HMM7_LEIBR DUF4205 domain-containing protein OS=Leishmania braziliensis OX=5660 GN=LBRM_34_1980 PE=3 SV=1;tr|A0A1E1J5U6|A0A1E1J5U6_LEIGU DUF4205 domain-containing protein OS=Leishmania guyanensis OX=5670 GN=LgM4147LRVhigh.34.02151.00750 PE=3 SV	A4HMM7;A0A1E1J5U6;A0A088S0T9	1;1;1	1;1;1	3	706;706;706	5	25088
tr|A0A088S0U3|A0A088S0U3_9TRYP Galactokinase-like protein OS=Leishmania panamensis OX=5679 GN=LPMP_342580 PE=3 SV=1;tr|A4HMU1|A4HMU1_LEIBR Galactokinase-like protein OS=Leishmania braziliensis OX=5660 GN=LBRM_34_2640 PE=3 SV=1;tr|A0A1E1J690|A0A1E1J690_LEIG	A0A088S0U3;A4HMU1;A0A1E1J690	9;8;7	9;8;7	3	476;476;476	44	1178;1324;3889;12241;16979;21791;22647;32189;34859
tr|A4HMQ8|A4HMQ8_LEIBR Putative ribonuclease OS=Leishmania braziliensis OX=5660 GN=LBRM_34_2290 PE=3 SV=2;tr|A0A1E1J633|A0A1E1J633_LEIGU Ribonuclease, putative OS=Leishmania guyanensis OX=5670 GN=LgM4147LRVhigh.34.02160.00010 PE=3 SV=1;tr|A0A088S0V9|A0A088	A4HMQ8;A0A1E1J633;A0A088S0V9	1;1;1	1;1;1	3	694;694;694	2	30906
tr|A4HMR8|A4HMR8_LEIBR FAA_hydrolase domain-containing protein OS=Leishmania braziliensis OX=5660 GN=LBRM_34_2390 PE=3 SV=1;tr|A0A1E1J642|A0A1E1J642_LEIGU FAA_hydrolase domain-containing protein OS=Leishmania guyanensis OX=5670 GN=LgM4147LRVhigh.34.02160.0	A4HMR8;A0A1E1J642;A0A088S0W5	2;2;2	2;2;2	3	274;274;274	8	4563;9998
tr|A4HMZ0|A4HMZ0_LEIBR Putative cystathione gamma lyase OS=Leishmania braziliensis OX=5660 GN=LBRM_34_3140 PE=3 SV=1;tr|A0A1E1J6C9|A0A1E1J6C9_LEIGU Cystathione gamma lyase, putative OS=Leishmania guyanensis OX=5670 GN=LgM4147LRVhigh.34.02170.00920 PE=3 SV=	A4HMZ0;A0A1E1J6C9;A0A088S0Y7	8;8;8	8;8;8	3	410;410;410	79	22543;24222;30038;30216;31339;32616;33364;34941
tr|A0A1E1J6A4|A0A1E1J6A4_LEIGU ATP-dependent RNA helicase, putative OS=Leishmania guyanensis OX=5670 GN=LgM4147LRVhigh.34.02170.00770 PE=3 SV=1;tr|A4HMX7|A4HMX7_LEIBR Putative ATP-dependent RNA helicase OS=Leishmania braziliensis OX=5660 GN=LBRM_34_3010 PE	A0A1E1J6A4;A4HMX7;A0A088S123	11;11;11	11;11;11	3	700;860;869	50	5613;8775;9278;11079;21313;27173;27203;33005;34031;34901;35120
tr|A0A088S137|A0A088S137_9TRYP DNA-damage inducible protein DDI1-like protein OS=Leishmania panamensis OX=5679 GN=LPMP_010610 PE=4 SV=1	A0A088S137	1	1	1	421	2	28219
tr|A4HKZ3|A4HKZ3_LEIBR Uncharacterized protein OS=Leishmania braziliensis OX=5660 GN=LBRM_32_3790 PE=4 SV=1;tr|A0A1E1J4B7|A0A1E1J4B7_LEIGU Uncharacterized protein OS=Leishmania guyanensis OX=5670 GN=LgM4147LRVhigh.32.01890.00330 PE=4 SV=1;tr|A0A088S138|A0A	A4HKZ3;A0A1E1J4B7;A0A088S138	3;3;3	3;3;3	3	302;302;302	9	7426;13271;18112
tr|A4HN55|A4HN55_LEIBR Proteasome subunit beta OS=Leishmania braziliensis OX=5660 GN=LBRM_34_3820 PE=1 SV=1;tr|A0A1E1J6I5|A0A1E1J6I5_LEIGU Proteasome subunit beta OS=Leishmania guyanensis OX=5670 GN=LgM4147LRVhigh.34.02190.00040 PE=3 SV=1;tr|A0A088S149|A0A	A4HN55;A0A1E1J6I5;A0A088S149	2;2;2	2;2;2	3	254;254;254	3	3283;31843
tr|A0A088S181|A0A088S181_9TRYP Polyadenylate-binding protein OS=Leishmania panamensis OX=5679 GN=PABP2 PE=3 SV=1;tr|A0A1E1J6K7|A0A1E1J6K7_LEIGU Polyadenylate-binding protein OS=Leishmania guyanensis OX=5670 GN=LgM4147LRVhigh.34.02190.00330 PE=3 SV=1;tr|A4H	A0A088S181;A0A1E1J6K7;A4HN85	18;18;18	18;18;18	3	576;576;579	139	1030;1158;6395;10567;13835;17051;19236;19245;19613;21414;23953;25028;25561;29603;30532;34038;34601;34635
tr|A4HL51|A4HL51_LEIBR ANK_REP_REGION domain-containing protein OS=Leishmania braziliensis OX=5660 GN=LBRM_33_0150 PE=4 SV=1;tr|A0A1E1J4G4|A0A1E1J4G4_LEIGU ANK_REP_REGION domain-containing protein OS=Leishmania guyanensis OX=5670 GN=LgM4147LRVhigh.33.01910	A4HL51;A0A1E1J4G4;A0A088S182	1;1;1	1;1;1	3	408;408;408	1	5004
tr|A4HNJ2|A4HNJ2_LEIBR Putative GTP-binding protein OS=Leishmania braziliensis OX=5660 GN=LBRM_34_5250 PE=4 SV=1;tr|A0A1E1J6W8|A0A1E1J6W8_LEIGU GTP-binding protein, putative OS=Leishmania guyanensis OX=5670 GN=LgM4147LRVhigh.34.02200.01030 PE=4 SV=1;tr|A0A	A4HNJ2;A0A1E1J6W8;A0A088S188	1;1;1	1;1;1	3	374;374;374	3	14178
tr|A0A088S198|A0A088S198_9TRYP Heat shock protein 83 OS=Leishmania panamensis OX=5679 GN=HSP83 PE=3 SV=1;tr|A4HL70|A4HL70_LEIBR Heat shock protein 83-1 OS=Leishmania braziliensis OX=5660 GN=LBRM_33_0340 PE=3 SV=1;tr|Q29U49|Q29U49_LEIBR Heat shock protein O	A0A088S198;A4HL70;Q29U49	41;40;29;20;20	41;40;29;20;20	5	705;704;696;359;379	695	611;1568;2534;5422;5725;6254;6401;6526;6548;6583;7245;7247;8167;9940;9964;12431;12631;12895;14892;15476;15556;15620;17189;17467;17551;22877;23488;23498;24005;25270;25284;27273;28668;28689;28691;29834;30702;30777;30810;31146;34736
tr|A4H3J5|A4H3J5_LEIBR Putative long chain fatty Acyl CoA synthetase OS=Leishmania braziliensis OX=5660 GN=LBRM_03_0240 PE=3 SV=2;tr|A0A1E1ING7|A0A1E1ING7_LEIGU Long-chain-fatty-acid-CoA ligase, putative OS=Leishmania guyanensis OX=5670 GN=LgM4147LRVhigh.0	A4H3J5;A0A1E1ING7;A0A088S1A8	1;1;1	1;1;1	3	704;704;704	0	12297
tr|A4HNA9|A4HNA9_LEIBR Uncharacterized protein OS=Leishmania braziliensis OX=5660 GN=LBRM_34_4380 PE=4 SV=1;tr|A0A1E1J6P0|A0A1E1J6P0_LEIGU Uncharacterized protein OS=Leishmania guyanensis OX=5670 GN=LgM4147LRVhigh.34.02200.00170 PE=4 SV=1;tr|A0A088S1B0|A0A	A4HNA9;A0A1E1J6P0;A0A088S1B0	1;1;1	1;1;1	3	205;205;205	2	19980
tr|Q2HZY7|Q2HZY7_LEIBR Elongation factor 2 OS=Leishmania braziliensis OX=5660 GN=EF-2 PE=3 SV=1;tr|A4HNM7|A4HNM7_LEIBR Elongation factor 2 OS=Leishmania braziliensis OX=5660 GN=LBRM_35_0270 PE=3 SV=1;tr|A0A088S1C4|A0A088S1C4_9TRYP Elongation factor 2 (Frag	Q2HZY7;A4HNM7;A0A088S1C4;A0A1E1J6Y7	45;45;45;44;13;8	45;45;45;44;13;8	6	845;845;845;952;237;187	764	942;963;1551;5054;5390;6589;7345;7451;7477;7802;7940;8478;8998;9141;10145;10836;11704;12203;12285;12376;14594;14623;14664;15173;15549;15850;19589;20648;20845;21680;21850;22797;23633;24082;24312;25389;25568;26472;26603;27042;28595;31231;32226;34642;34885
tr|A0A088S1E8|A0A088S1E8_9TRYP Glyceraldehyde-3-phosphate dehydrogenase-like protein OS=Leishmania panamensis OX=5679 GN=LPMP_344600 PE=3 SV=1;tr|A0A1E1J6R2|A0A1E1J6R2_LEIGU Putative glyceraldehyde-3-phosphate dehydrogenase-like protein OS=Leishmania guyan	A0A088S1E8;A0A1E1J6R2;A4HND9	3;3;2	3;3;2	3	349;349;349	5	23827;31713;32307
tr|A4HNR7|A4HNR7_LEIBR Elongation factor G, mitochondrial OS=Leishmania braziliensis OX=5660 GN=LBRM_35_0680 PE=3 SV=1;tr|A0A1E1J726|A0A1E1J726_LEIGU Elongation factor G, mitochondrial OS=Leishmania guyanensis OX=5670 GN=LgM4147LRVhigh.35.02230.00580 PE=3	A4HNR7;A0A1E1J726;A0A088S1F5	1;1;1	1;1;1	3	746;746;746	0	12523
tr|A4HNE9|A4HNE9_LEIBR Proteasome subunit alpha type OS=Leishmania braziliensis OX=5660 GN=LBRM_34_4810 PE=3 SV=1;tr|A0A1E1J6S6|A0A1E1J6S6_LEIGU Proteasome subunit alpha type OS=Leishmania guyanensis OX=5670 GN=LgM4147LRVhigh.34.02200.00600 PE=3 SV=1;tr|A0	A4HNE9;A0A1E1J6S6;A0A088S1G0	3;3;3	3;3;3	3	250;250;250	10	3303;26541;34177
tr|A4HNG9|A4HNG9_LEIBR Uncharacterized protein OS=Leishmania braziliensis OX=5660 GN=LBRM_34_5010 PE=4 SV=1;tr|A0A1E1J6T9|A0A1E1J6T9_LEIGU Uncharacterized protein OS=Leishmania guyanensis OX=5670 GN=LgM4147LRVhigh.34.02200.00800 PE=4 SV=1;tr|A0A088S1I2|A0A	A4HNG9;A0A1E1J6T9;A0A088S1I2	2;2;2	2;2;2	3	168;168;168	9	11852;27714
tr|A4HNE1|A4HNE1_LEIBR CYP40 protein OS=Leishmania braziliensis OX=5660 GN=CYP40 PE=4 SV=1;tr|A0A1E1J6R1|A0A1E1J6R1_LEIGU Putative cyclophilin 40 OS=Leishmania guyanensis OX=5670 GN=LgM4147LRVhigh.34.02200.00530 PE=4 SV=1;tr|A0A088S1J3|A0A088S1J3_9TRYP Cyc	A4HNE1;A0A1E1J6R1;A0A088S1J3	2;2;2	2;2;2	3	354;354;354	9	13181;34433
tr|A0A088S1K1|A0A088S1K1_9TRYP Uncharacterized protein OS=Leishmania panamensis OX=5679 GN=LPMP_351160 PE=4 SV=1;tr|A0A1E1J774|A0A1E1J774_LEIGU Uncharacterized protein OS=Leishmania guyanensis OX=5670 GN=LgM4147LRVhigh.35.02230.01090 PE=4 SV=1;tr|A0A5B8YYC	A0A088S1K1;A0A1E1J774;A0A5B8YYC7;A0A5B8YYS9	7;6;5;4;2;1	7;6;5;4;2;1	6	455;455;262;262;262;1391	32	10;1185;5208;18034;20525;26545;32707
tr|A0A088S1L0|A0A088S1L0_9TRYP Calpain-like cysteine peptidase, putative OS=Leishmania panamensis OX=5679 GN=LPMP_040400 PE=4 SV=1;tr|A4H3W4|A4H3W4_LEIBR Putative calpain-like cysteine peptidase OS=Leishmania braziliensis OX=5660 GN=LBRM_04_0490 PE=4 SV=2;	A0A088S1L0;A4H3W4;A0A1E1INU2	9;9;8	9;9;8	3	856;856;856	45	2021;3557;4814;4966;13345;14997;20708;25209;34021
tr|A0A088S1M3|A0A088S1M3_9TRYP Translation elongation factor 1-beta, putative OS=Leishmania panamensis OX=5679 GN=LPMP_351460 PE=3 SV=1;tr|A0A1E1J790|A0A1E1J790_LEIGU Translation elongation factor 1-beta, putative OS=Leishmania guyanensis OX=5670 GN=LgM414	A0A088S1M3;A0A1E1J790;A4HP03	4;4;3	2;2;2	3	206;206;209	5	3884;4707;19468;26425
tr|A4HP40|A4HP40_LEIBR Putative aldehyde dehydrogenase OS=Leishmania braziliensis OX=5660 GN=LBRM_35_1950 PE=3 SV=2;tr|A0A1E1J7D1|A0A1E1J7D1_LEIGU Aldehyde dehydrogenase, putative OS=Leishmania guyanensis OX=5670 GN=LgM4147LRVhigh.35.02240.00570 PE=3 SV=1;	A4HP40;A0A1E1J7D1;A0A088S1P7	2;2;2	2;2;2	3	508;508;508	1	105;31363
tr|A0A088S1R9|A0A088S1R9_9TRYP Eukaryotic translation initiation factor 3 subunit L OS=Leishmania panamensis OX=5679 GN=LPMP_350240 PE=3 SV=1;tr|A0A1E1J905|A0A1E1J905_LEIGU Eukaryotic translation initiation factor 3 subunit L OS=Leishmania guyanensis OX=56	A0A088S1R9;A0A1E1J905;A4HNN3	14;14;13	14;14;13	3	539;539;467	128	2517;3412;3820;4194;5754;8666;9331;11701;12901;16017;17185;18129;22639;31113
tr|C6KJE0|C6KJE0_LEIBR Actin OS=Leishmania braziliensis OX=5660 PE=3 SV=1;tr|C6KJD9|C6KJD9_LEIBR Actin OS=Leishmania braziliensis OX=5660 PE=3 SV=1;tr|C6KJD4|C6KJD4_9TRYP Actin OS=Leishmania panamensis OX=5679 PE=3 SV=1;tr|C6KJD2|C6KJD2_9TRYP Actin OS=Leis	C6KJE0;C6KJD9;C6KJD4;C6KJD2;C6KJC9;A0A1E1INT5;A0A088S1S2	3;3;3;3;3;3;3;1	3;3;3;3;3;3;3;1	8	376;376;376;376;376;376;376;186	11	6917;29806;32277
tr|A4H470|A4H470_LEIBR ANK_REP_REGION domain-containing protein OS=Leishmania braziliensis OX=5660 GN=LBRM_05_0250 PE=4 SV=1;tr|A0A088S1U9|A0A088S1U9_9TRYP ANK_REP_REGION domain-containing protein OS=Leishmania panamensis OX=5679 GN=LPMP_050250 PE=4 SV=1;t	A4H470;A0A088S1U9;A0A1E1IP51	1;1;1	1;1;1	3	317;317;387	1	3516
tr|A4HNP0|A4HNP0_LEIBR Proteasome subunit beta OS=Leishmania braziliensis OX=5660 GN=LBRM_35_0400 PE=3 SV=1;tr|A0A1E1J710|A0A1E1J710_LEIGU Proteasome subunit beta OS=Leishmania guyanensis OX=5670 GN=LgM4147LRVhigh.35.02230.00310 PE=3 SV=1;tr|A0A088S1W3|A0A	A4HNP0;A0A1E1J710;A0A088S1W3	1;1;1	1;1;1	3	206;206;206	3	318
tr|A4HPC1|A4HPC1_LEIBR Membrane-bound acid phosphatase OS=Leishmania braziliensis OX=5660 GN=LBRM_35_2760 PE=4 SV=1;tr|A0A1E1J7K6|A0A1E1J7K6_LEIGU Putative membrane-bound acid phosphatase OS=Leishmania guyanensis OX=5670 GN=LgM4147LRVhigh.35.02240.01400 PE	A4HPC1;A0A1E1J7K6;A0A088S1W6	3;3;3	3;3;3	3	516;516;516	6	428;3235;22375
tr|A4H497|A4H497_LEIBR ATPase alpha subunit OS=Leishmania braziliensis OX=5660 GN=LBRM_05_0520 PE=3 SV=1;tr|A0A1E1IRF3|A0A1E1IRF3_LEIGU Putative unspecified product OS=Leishmania guyanensis OX=5670 GN=LgM4147LRVhigh.05.00160.00120 PE=3 SV=1;tr|A0A088S1X9|A	A4H497;A0A1E1IRF3;A0A088S1X9	20;20;20;9	20;20;20;9	4	574;574;574;237	220	262;3628;5105;6129;7290;9708;11156;12592;14298;15569;16363;18255;19621;21418;22980;22991;25989;29306;30550;31435
tr|A0A088S1Z8|A0A088S1Z8_9TRYP Uncharacterized protein OS=Leishmania panamensis OX=5679 GN=LPMP_352910 PE=4 SV=1;tr|A4HPF0|A4HPF0_LEIBR Uncharacterized protein OS=Leishmania braziliensis OX=5660 GN=LBRM_35_3060 PE=4 SV=1;tr|A0A1E1J7N4|A0A1E1J7N4_LEIGU Unch	A0A088S1Z8;A4HPF0;A0A1E1J7N4	13;12;12	13;12;12	3	1145;1144;1145	56	4;6415;7364;12300;13697;17640;17876;18558;26749;26934;28017;30019;30136
tr|A4HPH5|A4HPH5_LEIBR Uncharacterized protein OS=Leishmania braziliensis OX=5660 GN=LBRM_35_3310 PE=4 SV=2;tr|A0A1E1J7R4|A0A1E1J7R4_LEIGU Uncharacterized protein OS=Leishmania guyanensis OX=5670 GN=LgM4147LRVhigh.35.02250.00380 PE=4 SV=1;tr|A0A088S226|A0A	A4HPH5;A0A1E1J7R4;A0A088S226	2;2;2	2;2;2	3	811;811;811	18	27423;31377
tr|A0A088S230|A0A088S230_9TRYP Memo-like protein, putative OS=Leishmania panamensis OX=5679 GN=LPMP_351190 PE=3 SV=1;tr|A0A1E1J773|A0A1E1J773_LEIGU Uncharacterized protein OS=Leishmania guyanensis OX=5670 GN=LgM4147LRVhigh.35.02230.01120 PE=3 SV=1;tr|A4HNX	A0A088S230;A0A1E1J773;A4HNX6	4;4;3	4;4;3	3	328;328;328	12	1373;8251;13606;27249
tr|A4HNZ5|A4HNZ5_LEIBR Putative transitional endoplasmic reticulum ATPase OS=Leishmania braziliensis OX=5660 GN=LBRM_35_1490 PE=4 SV=1;tr|A0A1E1J789|A0A1E1J789_LEIGU Transitional endoplasmic reticulum ATPase,putative,valosin-containing protein homolog OS=L	A4HNZ5;A0A1E1J789;A0A088S247	5;5;5	5;5;5	3	785;785;785	18	7120;10334;15144;16551;19774
tr|A4HM28|A4HM28_LEIBR Coatomer subunit beta OS=Leishmania braziliensis OX=5660 GN=LBRM_33_3480 PE=3 SV=1;tr|A0A1E1J599|A0A1E1J599_LEIGU Coatomer subunit beta OS=Leishmania guyanensis OX=5670 GN=LgM4147LRVhigh.33.02030.00140 PE=3 SV=1;tr|A0A088S248|A0A08	A4HM28;A0A1E1J599;A0A088S248	1;1;1	1;1;1	3	904;904;904	0	3744
tr|A4H4G6|A4H4G6_LEIBR Surface antigen like protein OS=Leishmania braziliensis OX=5660 GN=LBRM_05_1210 PE=4 SV=1;tr|A0A1E1INZ9|A0A1E1INZ9_LEIGU Putative surface antigen like protein OS=Leishmania guyanensis OX=5670 GN=LgM4147LRVhigh.05.00160.00900 PE=4 SV=	A4H4G6;A0A1E1INZ9;A0A088S262	1;1;1	1;1;1	3	284;284;284	1	2173
tr|A4HP20|A4HP20_LEIBR Proteasome subunit alpha type OS=Leishmania braziliensis OX=5660 GN=LBRM_35_1750 PE=3 SV=1;tr|A0A1E1J9D8|A0A1E1J9D8_LEIGU Proteasome subunit alpha type OS=Leishmania guyanensis OX=5670 GN=LgM4147LRVhigh.35.02240.00420 PE=3 SV=1;tr|A0	A4HP20;A0A1E1J9D8;A0A088S266	4;4;4	4;4;4	3	265;265;265	23	1663;22282;25976;27622
tr|A0A1E1J7V5|A0A1E1J7V5_LEIGU Putative cysteine synthase OS=Leishmania guyanensis OX=5670 GN=LgM4147LRVhigh.35.02260.00050 PE=4 SV=1;tr|A0A088S272|A0A088S272_9TRYP Cysteine synthase OS=Leishmania panamensis OX=5679 GN=LPMP_353670 PE=4 SV=1	A0A1E1J7V5;A0A088S272	4;4	1;1	2	333;333	2	14539;27084;28248;34452
tr|A4HP63|A4HP63_LEIBR Phosphomannomutase OS=Leishmania braziliensis OX=5660 GN=LBRM_35_2180 PE=3 SV=1;tr|A0A1E1J7F4|A0A1E1J7F4_LEIGU Phosphomannomutase OS=Leishmania guyanensis OX=5670 GN=LgM4147LRVhigh.35.02240.00800 PE=3 SV=1;tr|A0A088S299|A0A088S299_9T	A4HP63;A0A1E1J7F4;A0A088S299	1;1;1	1;1;1	3	247;247;247	1	17641
tr|A4HPQ5|A4HPQ5_LEIBR Eukaryotic translation initiation factor 3 subunit I OS=Leishmania braziliensis OX=5660 GN=LBRM_35_4110 PE=3 SV=1;tr|A0A1E1J8M5|A0A1E1J8M5_LEIGU Eukaryotic translation initiation factor 3 subunit I OS=Leishmania guyanensis OX=5670 GN	A4HPQ5;A0A1E1J8M5;A0A088S2A0	11;11;11	11;11;11	3	356;356;356	40	1218;4637;4956;8923;10541;18039;22987;26463;29213;29302;31589
tr|A0A088S2C2|A0A088S2C2_9TRYP Dihydrolipoamide acetyltransferase component of pyruvate dehydrogenase complex OS=Leishmania panamensis OX=5679 GN=LPMP_352720 PE=3 SV=1;tr|A0A1E1J7L5|A0A1E1J7L5_LEIGU Dihydrolipoamide acetyltransferase component of pyruvate	A0A088S2C2;A0A1E1J7L5;A4HPD2	2;2;2	2;2;2	3	459;459;462	2	78;6596
tr|A4HP94|A4HP94_LEIBR Putative developmentally regulated GTP-binding protein 1 OS=Leishmania braziliensis OX=5660 GN=LBRM_35_2490 PE=4 SV=1;tr|A0A1E1J7I4|A0A1E1J7I4_LEIGU Developmentally regulated GTP-binding protein 1,putative OS=Leishmania guyanensis OX	A4HP94;A0A1E1J7I4;A0A088S2C6	12;12;12;5;4	12;12;12;5;4	5	368;368;368;171;172	39	3949;7119;10374;10436;11792;13772;14280;18690;20578;22989;31360;33614
tr|A4HPG1|A4HPG1_LEIBR Succinate--CoA ligase [ADP-forming] subunit beta, mitochondrial OS=Leishmania braziliensis OX=5660 GN=LBRM_35_3170 PE=3 SV=1;tr|A0A1E1J7P8|A0A1E1J7P8_LEIGU Succinate--CoA ligase [ADP-forming] subunit beta, mitochondrial OS=Leishmania	A4HPG1;A0A1E1J7P8;A0A088S2F2	3;3;3	3;3;3	3	413;413;413	6	14121;16810;28174
tr|A0A1E1J7U4|A0A1E1J7U4_LEIGU Choline/ethanolamine kinase, putative OS=Leishmania guyanensis OX=5670 GN=LgM4147LRVhigh.34.02151.00210 PE=4 SV=1;tr|A0A088S2I3|A0A088S2I3_9TRYP Choline/ethanolamine kinase, putative OS=Leishmania panamensis OX=5679 GN=LPMP_3	A0A1E1J7U4;A0A088S2I3	1;1	1;1	2	661;661	2	29715
tr|A4HMK4|A4HMK4_LEIBR Uncharacterized protein OS=Leishmania braziliensis OX=5660 GN=LBRM_34_1740 PE=4 SV=1;tr|A0A1E1J5R4|A0A1E1J5R4_LEIGU Uncharacterized protein OS=Leishmania guyanensis OX=5670 GN=LgM4147LRVhigh.34.02151.00540 PE=4 SV=1;tr|A0A088S2K7|A0A	A4HMK4;A0A1E1J5R4;A0A088S2K7	11;11;11	11;11;11	3	739;739;739	16	2969;5393;11786;12380;17248;17708;17769;18120;21558;22883;29990
tr|A0A1E1J5S9|A0A1E1J5S9_LEIGU 60S ribosomal protein L5, putative OS=Leishmania guyanensis OX=5670 GN=LgM4147LRVhigh.34.02151.00590 PE=3 SV=1;tr|A4HMK9|A4HMK9_LEIBR Putative 60S ribosomal protein L5 OS=Leishmania braziliensis OX=5660 GN=LBRM_34_1790 PE=3 S	A0A1E1J5S9;A4HMK9;A0A088S2L2	2;2;2	2;2;2	3	270;305;305	2	5904;13159
tr|A4H4X2|A4H4X2_LEIBR Acetylornithine deacetylase OS=Leishmania braziliensis OX=5660 GN=LBRM_07_0280 PE=3 SV=1;tr|A0A1E1IPE6|A0A1E1IPE6_LEIGU Acetylornithine deacetylase OS=Leishmania guyanensis OX=5670 GN=LgM4147LRVhigh.07.00210.00300 PE=3 SV=1;tr|A0A088	A4H4X2;A0A1E1IPE6;A0A088S2N4	3;3;3	3;3;3	3	397;397;397	18	3090;11185;24050
tr|A4H500|A4H500_LEIBR 60S ribosomal protein L7a OS=Leishmania braziliensis OX=5660 GN=LBRM_07_0560 PE=3 SV=1;tr|A0A1E1IS14|A0A1E1IS14_LEIGU 60S ribosomal protein L7a OS=Leishmania guyanensis OX=5670 GN=LgM4147LRVhigh.07.00210.00570 PE=3 SV=1;tr|A0A088S2Q3	A4H500;A0A1E1IS14;A0A088S2Q3	1;1;1	1;1;1	3	264;264;264	3	2537
tr|A4HPS2|A4HPS2_LEIBR Uncharacterized protein OS=Leishmania braziliensis OX=5660 GN=LBRM_35_4280 PE=4 SV=1;tr|A0A1E1J8P9|A0A1E1J8P9_LEIGU Uncharacterized protein OS=Leishmania guyanensis OX=5670 GN=BN36_NA74770 PE=4 SV=1;tr|A0A088S2S0|A0A088S2S0_9TRYP Unc	A4HPS2;A0A1E1J8P9;A0A088S2S0	1;1;1	1;1;1	3	433;433;433	2	6426
tr|A4HQ31|A4HQ31_LEIBR Kinesin motor domain-containing protein OS=Leishmania braziliensis OX=5660 GN=LBRM_35_5400 PE=3 SV=1;tr|A0A1E1J836|A0A1E1J836_LEIGU Kinesin motor domain-containing protein OS=Leishmania guyanensis OX=5670 GN=LgM4147LRVhigh.35.02270.0	A4HQ31;A0A1E1J836;A0A088S2S3	5;5;5	5;5;5	3	625;625;625	8	9618;15551;17720;20888;21111
tr|A0A1E1J8P0|A0A1E1J8P0_LEIGU Adenosylhomocysteinase OS=Leishmania guyanensis OX=5670 GN=BN36_NA74620 PE=3 SV=1;tr|A0A088S2U2|A0A088S2U2_9TRYP Adenosylhomocysteinase OS=Leishmania panamensis OX=5679 GN=LPMP_354010 PE=3 SV=1;tr|A4HPQ9|A4HPQ9_LEIBR Adenosyl	A0A1E1J8P0;A0A088S2U2;A4HPQ9;A4HPQ8	21;21;19;19	21;21;19;19	4	437;437;437;437	218	1365;1473;1829;3264;4885;6741;7849;8644;10179;10501;12139;12808;13007;15064;15256;22723;25350;27444;29962;31744;33470
tr|A0A088S2W2|A0A088S2W2_9TRYP G-actin binding protein, putative OS=Leishmania panamensis OX=5679 GN=LPMP_355720 PE=3 SV=1;tr|A0A1E1J869|A0A1E1J869_LEIGU G-actin binding protein, putative,CAP/Srv2p,putative OS=Leishmania guyanensis OX=5670 GN=LgM4147LRVhig	A0A088S2W2;A0A1E1J869;A4HQ75	5;5;5	5;5;5	3	265;265;267	16	13561;23184;30523;32299;34633
tr|A4HMX6|A4HMX6_LEIBR J domain-containing protein OS=Leishmania braziliensis OX=5660 GN=LBRM_34_3000 PE=4 SV=1;tr|A0A1E1J6C6|A0A1E1J6C6_LEIGU J domain-containing protein OS=Leishmania guyanensis OX=5670 GN=LgM4147LRVhigh.34.02170.00760 PE=4 SV=1;tr|A0A088	A4HMX6;A0A1E1J6C6;A0A088S2W3	1;1;1	1;1;1	3	428;428;428	1	34193
tr|A0A1E1J8C7|A0A1E1J8C7_LEIGU Uncharacterized protein OS=Leishmania guyanensis OX=5670 GN=LgM4147LRVhigh.35.02290.00150 PE=4 SV=1;tr|A4HQC2|A4HQC2_LEIBR Uncharacterized protein OS=Leishmania braziliensis OX=5660 GN=LBRM_35_6340 PE=4 SV=2;tr|A0A088S2Z9|A0A	A0A1E1J8C7;A4HQC2;A0A088S2Z9	2;2;2	2;2;2	3	2243;2310;2310	4	2335;3802
tr|A4HN50|A4HN50_LEIBR Putative 60S ribosomal protein L23 OS=Leishmania braziliensis OX=5660 GN=LBRM_34_3770 PE=3 SV=1;tr|A0A088S329|A0A088S329_9TRYP 60S ribosomal protein L23, putative OS=Leishmania panamensis OX=5679 GN=LPMP_343660 PE=3 SV=1	A4HN50;A0A088S329	1;1	1;1	2	139;139	0	20102
tr|A4HQG3|A4HQG3_LEIBR Protein transport protein SEC23 OS=Leishmania braziliensis OX=5660 GN=LBRM_35_6760 PE=3 SV=1;tr|A0A1E1J8G5|A0A1E1J8G5_LEIGU Protein transport protein SEC23 OS=Leishmania guyanensis OX=5670 GN=LgM4147LRVhigh.35.02330.00120 PE=3 SV=1;t	A4HQG3;A0A1E1J8G5;A0A088S330	1;1;1	1;1;1	3	845;845;845	15	33916
tr|E9AIX0|E9AIX0_LEIBR FYVE-type domain-containing protein OS=Leishmania braziliensis OX=5660 GN=LBRM_34_4240 PE=4 SV=1;tr|A0A1E1J6M4|A0A1E1J6M4_LEIGU FYVE-type domain-containing protein OS=Leishmania guyanensis OX=5670 GN=LgM4147LRVhigh.34.02200.00060 PE=	E9AIX0;A0A1E1J6M4;A0A088S363	2;2;2	2;2;2	3	377;377;377	10	8696;15219
tr|A4HQ81|A4HQ81_LEIBR Uncharacterized protein OS=Leishmania braziliensis OX=5660 GN=LBRM_35_5930 PE=4 SV=2;tr|A0A1E1J895|A0A1E1J895_LEIGU Uncharacterized protein OS=Leishmania guyanensis OX=5670 GN=LgM4147LRVhigh.35.02280.00400 PE=4 SV=1;tr|A0A088S3B2|A0A	A4HQ81;A0A1E1J895;A0A088S3B2	4;4;4	4;4;4	3	327;327;327	38	5286;6085;6650;12030
tr|A4HQI1|A4HQI1_LEIBR Putative ubiquitin fusion degradation protein (Fragment) OS=Leishmania braziliensis OX=5660 GN=LBRM_35_6940 PE=3 SV=1;tr|A4HQH0|A4HQH0_LEIBR Putative ubiquitin fusion degradation protein OS=Leishmania braziliensis OX=5660 GN=LBRM_35_	A4HQI1;A4HQH0;A0A1E1JA17;A0A088S3H8	2;2;2;2	2;2;2;2	4	165;325;325;325	5	250;19341
tr|A4HQC5|A4HQC5_LEIBR MIF4G domain-containing protein OS=Leishmania braziliensis OX=5660 GN=LBRM_35_6370 PE=4 SV=1;tr|A0A1E1J8B2|A0A1E1J8B2_LEIGU Eukaryotic initiation factor 4a, putative OS=Leishmania guyanensis OX=5670 GN=LgM4147LRVhigh.35.02290.00180 P	A4HQC5;A0A1E1J8B2;A0A088S3K0	2;2;2	2;2;2	3	753;753;753	13	16136;32890
tr|A4HQE6|A4HQE6_LEIBR Putative chaperone protein DNAj OS=Leishmania braziliensis OX=5660 GN=LBRM_35_6590 PE=4 SV=1;tr|A0A1E1J8E9|A0A1E1J8E9_LEIGU Chaperone protein DNAj, putative OS=Leishmania guyanensis OX=5670 GN=LgM4147LRVhigh.35.02290.00370 PE=4 SV=1;	A4HQE6;A0A1E1J8E9;A0A088S3L3	1;1;1	1;1;1	3	341;341;341	1	3946
tr|A4HQH7|A4HQH7_LEIBR Similarity to endo-1-like protein OS=Leishmania braziliensis OX=5660 GN=LBRM_35_6900 PE=4 SV=1;tr|A0A1E1J8G6|A0A1E1J8G6_LEIGU Putative similarity to endo-1-like protein OS=Leishmania guyanensis OX=5670 GN=LgM4147LRVhigh.35.02340.0008	A4HQH7;A0A1E1J8G6;A0A088S3N5	2;2;2	2;2;2	3	240;240;240	21	8984;33695
tr|A0A1E1J8J3|A0A1E1J8J3_LEIGU Prolyl endopeptidase OS=Leishmania guyanensis OX=5670 GN=LgM4147LRVhigh.35.02340.00290 PE=3 SV=1;tr|A0A088S3Q1|A0A088S3Q1_9TRYP Prolyl endopeptidase OS=Leishmania panamensis OX=5679 GN=LPMP_356930 PE=3 SV=1	A0A1E1J8J3;A0A088S3Q1	12;12	3;3	2	697;697	24	4435;10790;11860;14371;14796;15874;20978;27857;29382;32834;33264;34400
tr|A0A088S3S2|A0A088S3S2_9TRYP Eukaryotic translation initiation factor 3 subunit 8, putative OS=Leishmania panamensis OX=5679 GN=LPMP_357190 PE=4 SV=1;tr|A0A1E1J8P3|A0A1E1J8P3_LEIGU Eukaryotic translation initiation factor 3 subunit 8, putative OS=Leishma	A0A088S3S2;A0A1E1J8P3;A4HQM0	14;14;13	14;14;13	3	731;731;731	66	1904;5141;8230;8717;9735;11803;18220;20035;20162;25361;25805;27008;27973;35107
tr|A4H666|A4H666_LEIBR Guanine nucleotide-binding protein subunit beta-like protein OS=Leishmania braziliensis OX=5660 GN=LBRM_10_0880 PE=3 SV=1;tr|A0A1E1IT58|A0A1E1IT58_LEIGU Guanine nucleotide-binding protein subunit beta-like protein OS=Leishmania guyan	A4H666;A0A1E1IT58;A0A088S3Z6	3;3;3	3;3;3	3	419;419;419	5	14116;17722;27972
tr|A4H9U8|A4H9U8_LEIBR Seryl-tRNA synthetase OS=Leishmania braziliensis OX=5660 GN=LBRM_19_0220 PE=4 SV=1;tr|A0A1E1ITB9|A0A1E1ITB9_LEIGU Seryl-tRNA synthetase OS=Leishmania guyanensis OX=5670 GN=LgM4147LRVhigh.11.00360.00100 PE=4 SV=1;tr|A0A088S439|A0A088S	A4H9U8;A0A1E1ITB9;A0A088S439;A0A0C5DM86;A0A0C5DA80	2;2;2;1;1	2;2;2;1;1	5	474;474;474;192;192	5	5449;12493
tr|A0A088S449|A0A088S449_9TRYP Dipeptidyl-peptidase 8-like serine peptidase, putative OS=Leishmania panamensis OX=5679 GN=LPMP_352480 PE=4 SV=1;tr|A4HPA8|A4HPA8_LEIBR Putative dipeptidyl-peptidase 8-like serine peptidase OS=Leishmania braziliensis OX=5660	A0A088S449;A4HPA8;A0A1E1J7J7	9;9;7	9;9;7	3	851;851;851	38	18151;19611;22711;29203;29509;30233;33399;34923;35097
tr|A4H6F2|A4H6F2_LEIBR Putative 14-3-3 protein OS=Leishmania braziliensis OX=5660 GN=LBRM_11_0040 PE=3 SV=1;tr|A0A1E1IQS8|A0A1E1IQS8_LEIGU 14-3-3 protein, putative OS=Leishmania guyanensis OX=5670 GN=LgM4147LRVhigh.11.00360.00360 PE=3 SV=1;tr|A0A088S454|A0	A4H6F2;A0A1E1IQS8;A0A088S454	2;2;2	2;2;2	3	253;253;253	15	13225;34014
tr|A0A088S475|A0A088S475_9TRYP Aminopeptidase, putative OS=Leishmania panamensis OX=5679 GN=LPMP_110650 PE=3 SV=1;tr|A0A1E1IQW1|A0A1E1IQW1_LEIGU Aminopeptidase, putative,metallo-peptidase, Clan MF, Family M17 OS=Leishmania guyanensis OX=5670 GN=LgM4147LRVh	A0A088S475;A0A1E1IQW1	15;10	2;0	2	538;318	35	3792;9873;11233;12499;12547;20907;21246;21253;23334;25831;25879;26828;27174;28362;34781
tr|A0A1E1IRA0|A0A1E1IRA0_LEIGU Protein transport protein Sec31, putative (Fragment) OS=Leishmania guyanensis OX=5670 GN=LgM4147LRVhigh.11.00380.00710 PE=3 SV=1;tr|A0A088S4B0|A0A088S4B0_9TRYP Protein transport protein Sec31, putative OS=Leishmania panamensi	A0A1E1IRA0;A0A088S4B0;A4H6N8	2;2;2	2;2;2	3	825;1153;1154	5	32829;32850
tr|A4HPI7|A4HPI7_LEIBR 14-3-3 protein-like protein OS=Leishmania braziliensis OX=5660 GN=LBRM_35_3430 PE=3 SV=1;tr|A0A1E1J7S3|A0A1E1J7S3_LEIGU Putative=14-3-3 protein-like protein OS=Leishmania guyanensis OX=5670 GN=LgM4147LRVhigh.35.02250.00500 PE=3 SV=1;	A4HPI7;A0A1E1J7S3;A0A088S4B3	1;1;1	1;1;1	3	258;258;258	9	18483
tr|A4H6R7|A4H6R7_LEIBR Proteasome subunit beta OS=Leishmania braziliensis OX=5660 GN=LBRM_12_0040 PE=3 SV=1;tr|A0A1E1IR24|A0A1E1IR24_LEIGU Proteasome subunit beta OS=Leishmania guyanensis OX=5670 GN=LgM4147LRVhigh.12.00430.00030 PE=3 SV=1;tr|A0A088S4D1|A0A	A4H6R7;A0A1E1IR24;A0A088S4D1	3;3;3	3;3;3	3	283;283;283	9	24548;24995;29415
tr|A4HPQ2|A4HPQ2_LEIBR Uncharacterized protein OS=Leishmania braziliensis OX=5660 GN=LBRM_35_4080 PE=4 SV=1;tr|A0A1E1J8M9|A0A1E1J8M9_LEIGU Uncharacterized protein OS=Leishmania guyanensis OX=5670 GN=BN36_NA74560 PE=4 SV=1;tr|A0A088S4H4|A0A088S4H4_9TRYP Snf	A4HPQ2;A0A1E1J8M9;A0A088S4H4	3;3;3	3;3;3	3	225;225;225	6	2483;20662;23187
tr|A0A1E1IRA3|A0A1E1IRA3_LEIGU Alanine aminotransferase, putative OS=Leishmania guyanensis OX=5670 GN=LgM4147LRVhigh.12.00430.00610 PE=4 SV=1;tr|A0A088S4I3|A0A088S4I3_9TRYP Alanine aminotransferase OS=Leishmania panamensis OX=5679 GN=ALAT PE=4 SV=1;tr|A4H6	A0A1E1IRA3;A0A088S4I3;A4H6X6;A0A5B8YYG7;A0A5B8YXY7;A0A0B4ULH4	4;4;3;2;2;2;1	4;4;3;2;2;2;1	7	497;497;497;181;181;181;181	11	6423;12275;29476;31681
tr|A4HPS4|A4HPS4_LEIBR Uncharacterized protein OS=Leishmania braziliensis OX=5660 GN=LBRM_35_4300 PE=4 SV=2;tr|A0A1E1J8P8|A0A1E1J8P8_LEIGU Uncharacterized protein OS=Leishmania guyanensis OX=5670 GN=BN36_NA74780 PE=4 SV=1;tr|A0A088S4I9|A0A088S4I9_9TRYP Unc	A4HPS4;A0A1E1J8P8;A0A088S4I9	1;1;1	1;1;1	3	688;688;688	1	6425
tr|A0A088S4M5|A0A088S4M5_9TRYP Protein kinase A regulatory subunit, putative OS=Leishmania panamensis OX=5679 GN=LPMP_130160 PE=4 SV=1;tr|A0A1E1IRZ2|A0A1E1IRZ2_LEIGU Protein kinase A regulatory subunit, putative OS=Leishmania guyanensis OX=5670 GN=LgM4147L	A0A088S4M5;A0A1E1IRZ2;A4H723	14;14;14	14;14;14	3	500;500;510	101	4846;5482;18159;19107;19643;19760;21543;22624;23346;23963;24141;26000;29580;30463
tr|A0A088S4S3|A0A088S4S3_9TRYP Uncharacterized protein OS=Leishmania panamensis OX=5679 GN=LPMP_130770 PE=4 SV=1;tr|A4H776|A4H776_LEIBR Uncharacterized protein OS=Leishmania braziliensis OX=5660 GN=LBRM_13_0690 PE=4 SV=1	A0A088S4S3;A4H776	1;1	1;1	2	685;689	19	28894
tr|A0A1E1J823|A0A1E1J823_LEIGU Calponin-homology (CH) domain-containing protein OS=Leishmania guyanensis OX=5670 GN=LgM4147LRVhigh.35.02270.00410 PE=4 SV=1;tr|A4HQ09|A4HQ09_LEIBR Calponin-homology (CH) domain-containing protein OS=Leishmania braziliensis O	A0A1E1J823;A4HQ09;A0A088S4S5	1;1;1	1;1;1	3	717;720;720	2	20053
tr|A4H796|A4H796_LEIBR Leucyl-tRNA synthetase OS=Leishmania braziliensis OX=5660 GN=LBRM_13_0900 PE=3 SV=2;tr|A0A1E1J8Z7|A0A1E1J8Z7_LEIGU Leucyl-tRNA synthetase OS=Leishmania guyanensis OX=5670 GN=BN36_NA75730 PE=3 SV=1;tr|A0A088S4U1|A0A088S4U1_9TRYP Leucy	A4H796;A0A1E1J8Z7;A0A088S4U1	7;7;7;1;1	7;7;7;1;1	5	1075;1075;1075;117;117	20	3021;5175;6107;7867;10431;20964;27656
sp|A4HQ28|RSSA_LEIBR 40S ribosomal protein SA OS=Leishmania braziliensis OX=5660 GN=LbrM35_V2.5370 PE=3 SV=1;tr|A0A088S4V3|A0A088S4V3_9TRYP 40S ribosomal protein SA OS=Leishmania panamensis OX=5679 GN=LPMP_355130 PE=3 SV=1	A4HQ28;A0A088S4V3	4;4	4;4	2	246;246	10	9071;9549;27414;31627
tr|A0A088S4X0|A0A088S4X0_9TRYP Uncharacterized protein OS=Leishmania panamensis OX=5679 GN=LPMP_131230 PE=4 SV=1;tr|A0A1E1J931|A0A1E1J931_LEIGU Uncharacterized protein OS=Leishmania guyanensis OX=5670 GN=BN36_NA75980 PE=4 SV=1;tr|A4H7B9|A4H7B9_LEIBR Unchar	A0A088S4X0;A0A1E1J931;A4H7B9	13;13;12	13;13;12	3	837;837;837	108	7313;9831;14872;16589;16888;19787;19982;24544;26581;27718;29413;29996;34629
tr|A4HQ56|A4HQ56_LEIBR Putative selenophosphate synthetase OS=Leishmania braziliensis OX=5660 GN=LBRM_35_5670 PE=4 SV=1;tr|A0A1E1J9W5|A0A1E1J9W5_LEIGU Selenophosphate synthetase, putative OS=Leishmania guyanensis OX=5670 GN=LgM4147LRVhigh.35.02280.00170 PE	A4HQ56;A0A1E1J9W5;A0A088S4X7	2;2;2	2;2;2	3	398;398;398	3	3388;25400
tr|A4H7H9|A4H7H9_LEIBR Thioredoxin-like_fold domain-containing protein OS=Leishmania braziliensis OX=5660 GN=LBRM_14_0190 PE=4 SV=1;tr|A0A1E1IRT8|A0A1E1IRT8_LEIGU Thioredoxin-like_fold domain-containing protein OS=Leishmania guyanensis OX=5670 GN=LgM4147LR	A4H7H9;A0A1E1IRT8;A0A088S522	4;4;4	4;4;4	3	199;199;199	35	6788;6791;29887;30680
tr|A0A088S5E4|A0A088S5E4_9TRYP Protein kinase, putative OS=Leishmania panamensis OX=5679 GN=LPMP_141280 PE=4 SV=1	A0A088S5E4	1	1	1	711	1	25208
tr|A4H7Y6|A4H7Y6_LEIBR PPM-type phosphatase domain-containing protein OS=Leishmania braziliensis OX=5660 GN=LBRM_15_0160 PE=4 SV=1;tr|A0A1E1IU43|A0A1E1IU43_LEIGU Protein phosphatase 2C, putative OS=Leishmania guyanensis OX=5670 GN=LgM4147LRVhigh.20.00782.0	A4H7Y6;A0A1E1IU43;A0A088S5H1	4;4;4	4;4;4	3	404;406;406	9	2305;3028;5493;13428
tr|A0A088S5Q7|A0A088S5Q7_9TRYP Phosphodiesterase OS=Leishmania panamensis OX=5679 GN=LPMP_151440 PE=3 SV=1;tr|A4H893|A4H893_LEIBR Phosphodiesterase OS=Leishmania braziliensis OX=5660 GN=LBRM_15_1250 PE=3 SV=1	A0A088S5Q7;A4H893	3;3;1	3;3;1	3	937;937;939	2	748;1210;15225
tr|A4H8D1|A4H8D1_LEIBR Fe2OG dioxygenase domain-containing protein OS=Leishmania braziliensis OX=5660 GN=LBRM_16_0050 PE=4 SV=1;tr|A0A1E1IUX4|A0A1E1IUX4_LEIGU Fe2OG dioxygenase domain-containing protein OS=Leishmania guyanensis OX=5670 GN=LgM4147LRVhigh.16	A4H8D1;A0A1E1IUX4;A0A088S5S1	2;2;2	2;2;2	3	317;317;317	2	16579;29016
tr|A4H8I2|A4H8I2_LEIBR Putative dihydroorotase OS=Leishmania braziliensis OX=5660 GN=LBRM_16_0590 PE=4 SV=1;tr|A0A1E1IUU5|A0A1E1IUU5_LEIGU Dihydroorotase, putative OS=Leishmania guyanensis OX=5670 GN=LgM4147LRVhigh.20.00911.00380 PE=4 SV=1;tr|A0A088S5W4|A0	A4H8I2;A0A1E1IUU5;A0A088S5W4	2;2;2	2;2;2	3	405;405;405	7	18048;26445
tr|A4H971|A4H971_LEIBR USP protein OS=Leishmania braziliensis OX=5660 GN=USP PE=4 SV=1;tr|A0A1E1IT12|A0A1E1IT12_LEIGU Uncharacterized protein OS=Leishmania guyanensis OX=5670 GN=LgM4147LRVhigh.17.00630.01340 PE=4 SV=1;tr|A0A088S6K9|A0A088S6K9_9TRYP UDP-sug	A4H971;A0A1E1IT12;A0A088S6K9	4;4;4	4;4;4	3	630;630;630	4	9616;25802;31337;32377
tr|A0A088S6P5|A0A088S6P5_9TRYP Protein-serine/threonine phosphatase OS=Leishmania panamensis OX=5679 GN=LPMP_180150 PE=3 SV=1;tr|A0A1E1IT69|A0A1E1IT69_LEIGU Protein-serine/threonine phosphatase OS=Leishmania guyanensis OX=5670 GN=LgM4147LRVhigh.18.00690.00	A0A088S6P5;A0A1E1IT69;A4H9C0	6;6;5	6;6;5	3	469;469;469	27	4537;11605;12247;13562;18257;33409
tr|A4H9M5|A4H9M5_LEIBR RING-type domain-containing protein OS=Leishmania braziliensis OX=5660 GN=LBRM_18_1250 PE=4 SV=1;tr|A0A088S6X6|A0A088S6X6_9TRYP RING-type domain-containing protein OS=Leishmania panamensis OX=5679 GN=LPMP_181150 PE=4 SV=1;tr|A0A1E1IT	A4H9M5;A0A088S6X6;A0A1E1ITF9	4;4;4	4;4;4	3	333;333;355	9	5431;11041;12897;16996
tr|A4HAD7|A4HAD7_LEIBR Contig, possible fusion of chromosomes 20 and 34 OS=Leishmania braziliensis OX=5660 GN=LBRM_20_0200 PE=4 SV=1;tr|A0A1E1ITV1|A0A1E1ITV1_LEIGU Uncharacterized protein OS=Leishmania guyanensis OX=5670 GN=LgM4147LRVhigh.20.00770.00140 PE	A4HAD7;A0A1E1ITV1;A0A088S7F2	3;3;3	3;3;3	3	491;491;491	11	9619;20985;34002
tr|A0A1E1IUF4|A0A1E1IUF4_LEIGU Asparagine--tRNA ligase OS=Leishmania guyanensis OX=5670 GN=LgM4147LRVhigh.20.00830.00380 PE=3 SV=1;tr|A4HAU6|A4HAU6_LEIBR Asparagine--tRNA ligase OS=Leishmania braziliensis OX=5660 GN=LBRM_20_1840 PE=3 SV=1;tr|A0A088S802|A0A	A0A1E1IUF4;A4HAU6;A0A088S802	4;4;4	4;4;4	3	672;895;895	6	3835;12209;20574;27301
tr|A4HAX2|A4HAX2_LEIBR Contig, possible fusion of chromosomes 20 and 34 OS=Leishmania braziliensis OX=5660 GN=LBRM_20_2110 PE=4 SV=1;tr|A0A1E1IUE3|A0A1E1IUE3_LEIGU Uncharacterized protein OS=Leishmania guyanensis OX=5670 GN=LgM4147LRVhigh.20.00850.00010 PE	A4HAX2;A0A1E1IUE3;A0A088S823	4;4;4	4;4;4	3	870;870;870	15	7379;13754;16873;17817
tr|A4HBH9|A4HBH9_LEIBR Phosphoglycerate kinase OS=Leishmania braziliensis OX=5660 GN=LBRM_20_4190 PE=3 SV=2;tr|A0A1E1IVI7|A0A1E1IVI7_LEIGU Phosphoglycerate kinase OS=Leishmania guyanensis OX=5670 GN=LgM4147LRVhigh.20.00940.00110 PE=3 SV=1;tr|A0A088S8I8|A0A	A4HBH9;A0A1E1IVI7;A0A088S8I8	4;4;4	4;4;4	3	479;479;479	3	251;6875;30121;30614
tr|E9AIQ1|E9AIQ1_LEIBR Metallo-beta-lactamase family-like protein OS=Leishmania braziliensis OX=5660 GN=LBRM_21_0730 PE=3 SV=1;tr|A0A1E1IVU7|A0A1E1IVU7_LEIGU Putative metallo-beta-lactamase family-like protein OS=Leishmania guyanensis OX=5670 GN=LgM4147LRV	E9AIQ1;A0A1E1IVU7;A0A088S962	3;3;3	3;3;3	3	333;333;333	5	7412;13454;20159
tr|A4HBS7|A4HBS7_LEIBR Uncharacterized protein OS=Leishmania braziliensis OX=5660 GN=LBRM_21_0890 PE=4 SV=1;tr|A0A1E1IVU5|A0A1E1IVU5_LEIGU Uncharacterized protein OS=Leishmania guyanensis OX=5670 GN=LgM4147LRVhigh.21.01000.00310 PE=4 SV=1;tr|A0A088S975|A0A	A4HBS7;A0A1E1IVU5;A0A088S975	15;15;15	15;15;15	3	2245;2245;2245	18	456;1039;1945;14399;15343;17644;18164;18212;20938;23758;24083;25826;31778;31785;32065
tr|A0A088S9F4|A0A088S9F4_9TRYP Microtubule-binding protein, putative OS=Leishmania panamensis OX=5679 GN=LPMP_211830 PE=4 SV=1;tr|A0A1E1IW67|A0A1E1IW67_LEIGU Uncharacterized protein OS=Leishmania guyanensis OX=5670 GN=LgM4147LRVhigh.21.01010.00590 PE=4 SV=	A0A088S9F4;A0A1E1IW67;A4HC10	3;3;2	3;3;2	3	491;491;491	4	7;7864;27229
tr|A4HLC5|A4HLC5_LEIBR Proteasome subunit alpha type OS=Leishmania braziliensis OX=5660 GN=LBRM_33_0890 PE=3 SV=1;tr|A0A1E1J9E2|A0A1E1J9E2_LEIGU Proteasome subunit alpha type OS=Leishmania guyanensis OX=5670 GN=BN36_NA77280 PE=3 SV=1;tr|A0A088S9H9|A0A088S9	A4HLC5;A0A1E1J9E2;A0A088S9H9	6;6;6	6;6;6	3	244;244;244	23	11736;12349;14232;17600;28966;32376
tr|A4HCC7|A4HCC7_LEIBR Uncharacterized protein OS=Leishmania braziliensis OX=5660 GN=LBRM_22_0930 PE=4 SV=1;tr|A0A1E1IWH6|A0A1E1IWH6_LEIGU Uncharacterized protein OS=Leishmania guyanensis OX=5670 GN=LgM4147LRVhigh.22.01050.00170 PE=4 SV=1;tr|A0A088S9S2|A0A	A4HCC7;A0A1E1IWH6;A0A088S9S2	1;1;1	1;1;1	3	1187;1187;1189	2	4731
tr|A4HCS6|A4HCS6_LEIBR Uncharacterized protein OS=Leishmania braziliensis OX=5660 GN=LBRM_23_0650 PE=3 SV=1;tr|A0A1E1IWV3|A0A1E1IWV3_LEIGU Uncharacterized protein OS=Leishmania guyanensis OX=5670 GN=LgM4147LRVhigh.23.01080.00830 PE=3 SV=1;tr|A0A088SA42|A0A	A4HCS6;A0A1E1IWV3;A0A088SA42	1;1;1	1;1;1	3	592;592;592	1	28456
tr|A4HCU6|A4HCU6_LEIBR Putative mitochondrial RNA binding protein OS=Leishmania braziliensis OX=5660 GN=LBRM_23_0850 PE=4 SV=1;tr|A0A1E1IX87|A0A1E1IX87_LEIGU Mitochondrial RNA binding protein, putative OS=Leishmania guyanensis OX=5670 GN=LgM4147LRVhigh.23.	A4HCU6;A0A1E1IX87;A0A088SA70	12;12;12	12;12;12	3	348;348;348	34	2649;4268;12915;17259;17595;18645;19114;22118;23926;25745;25755;26428
tr|A0A088SAE1|A0A088SAE1_9TRYP TPH domain-containing protein OS=Leishmania panamensis OX=5679 GN=LPMP_231730 PE=4 SV=1;tr|A0A1E1IX65|A0A1E1IX65_LEIGU TPH domain-containing protein OS=Leishmania guyanensis OX=5670 GN=LgM4147LRVhigh.23.01080.02870 PE=4 SV=1;	A0A088SAE1;A0A1E1IX65;A4HD29	9;9;7	9;9;7	3	490;490;490	17	2682;5445;6115;18043;20163;23217;23962;23969;27692
tr|A4HD59|A4HD59_LEIBR Protein-serine/threonine kinase OS=Leishmania braziliensis OX=5660 GN=LBRM_24_0010 PE=3 SV=1;tr|A0A1E1IX83|A0A1E1IX83_LEIGU Protein-serine/threonine kinase OS=Leishmania guyanensis OX=5670 GN=LgM4147LRVhigh.24.01100.00010 PE=3 SV=1;t	A4HD59;A0A1E1IX83;A0A088SAJ0	1;1;1	1;1;1	3	451;451;466	2	32618
tr|A4HD84|A4HD84_LEIBR Dynein intermediate-chain-like protein OS=Leishmania braziliensis OX=5660 GN=LBRM_24_0280 PE=4 SV=1;tr|A0A1E1IX98|A0A1E1IX98_LEIGU Putative dynein intermediate-chain-like protein OS=Leishmania guyanensis OX=5670 GN=LgM4147LRVhigh.24.	A4HD84;A0A1E1IX98;A0A088SAL6	9;9;9	9;9;9	3	686;686;686	45	5414;5489;12008;12211;21866;27704;30230;32731;33387
tr|E9AIG9|E9AIG9_LEIBR Triosephosphate isomerase OS=Leishmania braziliensis OX=5660 GN=LBRM_20_5360 PE=3 SV=1;tr|A0A1E1IXE9|A0A1E1IXE9_LEIGU Triosephosphate isomerase OS=Leishmania guyanensis OX=5670 GN=LgM4147LRVhigh.24.01170.00430 PE=3 SV=1;tr|A0A088SAQ9	E9AIG9;A0A1E1IXE9;A0A088SAQ9;A0A0C5DA85;A0A0C5D120	4;4;4;2;2	4;4;4;2;2	5	251;251;251;160;160	21	14238;24787;30309;34994
tr|A4HDR8|A4HDR8_LEIBR Transketolase OS=Leishmania braziliensis OX=5660 GN=LBRM_24_2140 PE=3 SV=1;tr|A0A1E1J5W7|A0A1E1J5W7_LEIGU Transketolase OS=Leishmania guyanensis OX=5670 GN=LgM4147LRVhigh.34.02151.01040 PE=3 SV=1;tr|A0A088SB09|A0A088SB09_9TRYP Transk	A4HDR8;A0A1E1J5W7;A0A088SB09	2;2;2	2;2;2	3	671;671;671	3	10451;18618
tr|A4HDS8|A4HDS8_LEIBR Vps54_N domain-containing protein OS=Leishmania braziliensis OX=5660 GN=LBRM_24_2250 PE=4 SV=1;tr|A0A1E1J5V7|A0A1E1J5V7_LEIGU Uncharacterized protein OS=Leishmania guyanensis OX=5670 GN=LgM4147LRVhigh.34.02151.00940 PE=4 SV=1;tr|A0A0	A4HDS8;A0A1E1J5V7;A0A088SB18	1;1;1	1;1;1	3	1016;1016;1016	1	29142
tr|A4HEH7|A4HEH7_LEIBR Uncharacterized protein OS=Leishmania braziliensis OX=5660 GN=LbrM_25_2340 PE=4 SV=1;tr|A0A1E1IY28|A0A1E1IY28_LEIGU Uncharacterized protein OS=Leishmania guyanensis OX=5670 GN=LgM4147LRVhigh.25.01240.00220 PE=4 SV=1;tr|A0A088SBI5|A0A	A4HEH7;A0A1E1IY28;A0A088SBI5	1;1;1	1;1;1	3	966;967;967	5	22707
tr|A0A088SBK9|A0A088SBK9_9TRYP Phosphopantothenate--cysteine ligase, putative OS=Leishmania panamensis OX=5679 GN=LPMP_251980 PE=3 SV=1;tr|A4HE92|A4HE92_LEIBR Uncharacterized protein OS=Leishmania braziliensis OX=5660 GN=LBRM_25_1460 PE=3 SV=2;tr|A0A1E1IY4	A0A088SBK9;A4HE92;A0A1E1IY49	3;3;2	3;3;2	3	374;321;321	5	288;5380;17217
tr|A0A088SCJ7|A0A088SCJ7_9TRYP Calpain-like cysteine peptidase, putative OS=Leishmania panamensis OX=5679 GN=LPMP_270490 PE=4 SV=1	A0A088SCJ7	85;3;1	3;0;0	3	6164;530;876	23	144;160;676;811;826;1063;1084;1295;1388;1391;1398;1428;1713;1814;2430;2473;2691;2750;3612;3780;3900;4151;4532;4835;4972;4981;4982;5045;5178;5188;5327;5442;7727;8361;9377;10006;10169;11183;12405;13158;13205;13610;13848;13887;14155;14281;14656;14779;14856;14861;15665;16462;17067;17273;17944;18101;18103;18375;18383;18487;18628;19181;19318;19374;19857;20762;20883;20947;21007;22622;22728;22859;24760;2…
tr|A4HFS1|A4HFS1_LEIBR Uncharacterized protein OS=Leishmania braziliensis OX=5660 GN=LBRM_27_1580 PE=4 SV=1;tr|A0A1E1IZM0|A0A1E1IZM0_LEIGU Uncharacterized protein OS=Leishmania guyanensis OX=5670 GN=LgM4147LRVhigh.27.01411.00400 PE=4 SV=1;tr|A0A088SCT8|A0A	A4HFS1;A0A1E1IZM0;A0A088SCT8	1;1;1	1;1;1	3	215;215;215	4	31530
tr|A0A1E1IZL2|A0A1E1IZL2_LEIGU Eukaryotic translation initiation factor eIF-4E,putative OS=Leishmania guyanensis OX=5670 GN=LgM4147LRVhigh.27.01411.00260 PE=3 SV=1;tr|A4HFT8|A4HFT8_LEIBR Putative eukaryotic translation initiation factor eIF-4E OS=Leishmani	A0A1E1IZL2;A4HFT8;A0A088SCV3	1;1;1	1;1;1	3	202;213;213	1	26442
tr|A4HGF6|A4HGF6_LEIBR Guanine nucleotide-binding protein subunit beta-like protein OS=Leishmania braziliensis OX=5660 GN=LBRM_28_1190 PE=3 SV=1;tr|A0A1E1J034|A0A1E1J034_LEIGU Guanine nucleotide-binding protein subunit beta-like protein OS=Leishmania guyan	A4HGF6;A0A1E1J034;A0A088SDD7	12;12;12	12;12;12	3	629;629;629	58	1381;3550;8915;14123;17865;19376;24566;27083;27275;27456;27662;27956
tr|A4HGH1|A4HGH1_LEIBR Putative p450 reductase OS=Leishmania braziliensis OX=5660 GN=LBRM_28_1340 PE=4 SV=1;tr|A0A1E1J2E6|A0A1E1J2E6_LEIGU p450 reductase, putative OS=Leishmania guyanensis OX=5670 GN=LgM4147LRVhigh.28.01530.01210 PE=4 SV=1;tr|A0A088SDE9|A0	A4HGH1;A0A1E1J2E6;A0A088SDE9	7;7;7	7;7;7	3	649;649;649	14	5892;8714;13642;15018;20950;23604;25895
tr|A4HGN5|A4HGN5_LEIBR Replication protein A subunit OS=Leishmania braziliensis OX=5660 GN=RPA1 PE=3 SV=1;tr|A0A1E1J0C0|A0A1E1J0C0_LEIGU Replication protein A subunit OS=Leishmania guyanensis OX=5670 GN=LgM4147LRVhigh.28.01530.01840 PE=3 SV=1;tr|A0A088SDK1	A4HGN5;A0A1E1J0C0;A0A088SDK1	22;22;22	22;22;22	3	467;467;467	107	757;2696;6399;9547;11373;13412;13417;14659;16132;16255;20489;22816;23503;26394;29814;30596;31382;31757;31761;32859;32880;34354
tr|A4HH23|A4HH23_LEIBR Uncharacterized protein OS=Leishmania braziliensis OX=5660 GN=LBRM_29_0160 PE=3 SV=2;tr|A0A1E1IVN2|A0A1E1IVN2_LEIGU Uncharacterized protein OS=Leishmania guyanensis OX=5670 GN=LgM4147LRVhigh.20.01570.00150 PE=3 SV=1;tr|A0A088SDY2|A0A	A4HH23;A0A1E1IVN2;A0A088SDY2	1;1;1	1;1;1	3	692;692;692	5	14515
tr|A4HH58|A4HH58_LEIBR Putative thymine-7-hydroxylase OS=Leishmania braziliensis OX=5660 GN=LBRM_29_0510 PE=3 SV=1;tr|A0A1E1J0P6|A0A1E1J0P6_LEIGU Thymine-7-hydroxylase, putative OS=Leishmania guyanensis OX=5670 GN=LgM4147LRVhigh.29.01580.00010 PE=3 SV=1;tr	A4HH58;A0A1E1J0P6;A0A088SDZ3	4;4;4;1;1	4;4;4;1;1	5	318;318;318;836;866	13	9018;12503;19099;30155
tr|A0A1E1J0P5|A0A1E1J0P5_LEIGU TPR_REGION domain-containing protein OS=Leishmania guyanensis OX=5670 GN=LgM4147LRVhigh.29.01580.00080 PE=4 SV=1;tr|A0A088SDZ8|A0A088SDZ8_9TRYP TPR_REGION domain-containing protein OS=Leishmania panamensis OX=5679 GN=LPMP_290	A0A1E1J0P5;A0A088SDZ8	12;12	1;1	2	377;385	9	2130;5085;5093;10408;12913;14194;16539;20568;22689;22701;22947;23757
tr|A0A1E1J1N4|A0A1E1J1N4_LEIGU Adenosine kinase OS=Leishmania guyanensis OX=5670 GN=LgM4147LRVhigh.30.01650.00590 PE=3 SV=1;tr|A0A088SEU8|A0A088SEU8_9TRYP Adenosine kinase OS=Leishmania panamensis OX=5679 GN=LPMP_300940 PE=3 SV=1	A0A1E1J1N4;A0A088SEU8	7;7	1;1	2	345;345	5	320;388;2598;3798;4195;11116;33456
tr|A0A1E1J483|A0A1E1J483_LEIGU Uncharacterized protein OS=Leishmania guyanensis OX=5670 GN=LgM4147LRVhigh.30.01680.00500 PE=4 SV=1;tr|A0A088SF64|A0A088SF64_9TRYP Uncharacterized protein OS=Leishmania panamensis OX=5679 GN=LPMP_302290 PE=4 SV=1	A0A1E1J483;A0A088SF64	7;7	1;1	2	353;353	28	1647;8119;9282;20705;24772;25921;33601
tr|A4HIN8|A4HIN8_LEIBR Eukaryotic translation initiation factor 3 subunit 7-like protein OS=Leishmania braziliensis OX=5660 GN=LBRM_30_3030 PE=4 SV=1;tr|A0A1E1J2A1|A0A1E1J2A1_LEIGU Putative eukaryotic translation initiation factor 3 subunit 7-like protein	A4HIN8;A0A1E1J2A1;A0A088SFD6	4;4;4	4;4;4	3	530;530;530	12	11471;14803;33420;33473
tr|A4HIP3|A4HIP3_LEIBR Uncharacterized protein OS=Leishmania braziliensis OX=5660 GN=LBRM_30_3080 PE=4 SV=1;tr|A0A1E1J4F4|A0A1E1J4F4_LEIGU Uncharacterized protein OS=Leishmania guyanensis OX=5670 GN=LgM4147LRVhigh.30.01691.00540 PE=4 SV=1;tr|A0A088SFE1|A0A	A4HIP3;A0A1E1J4F4;A0A088SFE1	3;3;3	3;3;3	3	338;338;338	10	70;13702;22137
tr|A4HIT1|A4HIT1_LEIBR Uncharacterized protein OS=Leishmania braziliensis OX=5660 GN=LBRM_30_3470 PE=3 SV=1;tr|A0A1E1J2D9|A0A1E1J2D9_LEIGU Uncharacterized protein OS=Leishmania guyanensis OX=5670 GN=LgM4147LRVhigh.30.01691.00890 PE=3 SV=1;tr|A0A088SFI2|A0A	A4HIT1;A0A1E1J2D9;A0A088SFI2	6;6;6	6;6;6	3	799;799;799	19	172;3444;23143;27961;29222;32578
tr|A0A088SFL4|A0A088SFL4_9TRYP Uncharacterized protein OS=Leishmania panamensis OX=5679 GN=LPMP_303650 PE=4 SV=1;tr|A0A1E1J2G4|A0A1E1J2G4_LEIGU Uncharacterized protein OS=Leishmania guyanensis OX=5670 GN=LgM4147LRVhigh.30.01740.00190 PE=4 SV=1;tr|A4HIV5|A4	A0A088SFL4;A0A1E1J2G4;A4HIV5	3;3;3	3;3;3	3	582;582;584	7	110;14210;25222
tr|A0A1E1J2K0|A0A1E1J2K0_LEIGU Putative unspecified product OS=Leishmania guyanensis OX=5670 GN=LgM4147LRVhigh.31.01750.00490 PE=4 SV=1;tr|A0A088SFS7|A0A088SFS7_9TRYP Calpain-like cysteine peptidase, putative OS=Leishmania panamensis OX=5679 GN=LPMP_310420	A0A1E1J2K0;A0A088SFS7	4;4	2;2	2	682;726	8	8636;26780;27992;33707
tr|A4HJ93|A4HJ93_LEIBR Putative N-acyl-L-amino acid amidohydrolase OS=Leishmania braziliensis OX=5660 GN=LBRM_31_1330 PE=4 SV=1;tr|A0A088SFX7|A0A088SFX7_9TRYP N-acyl-L-amino acid amidohydrolase, putative OS=Leishmania panamensis OX=5679 GN=LPMP_311040 PE=4	A4HJ93;A0A088SFX7;A0A1E1J2X2	5;5;5	5;5;5	3	405;405;512	13	457;10747;18037;26385;31784
tr|A4HJA5|A4HJA5_LEIBR H(+)-exporting diphosphatase OS=Leishmania braziliensis OX=5660 GN=LBRM_31_1450 PE=3 SV=1;tr|A0A1E1J2S3|A0A1E1J2S3_LEIGU H(+)-exporting diphosphatase OS=Leishmania guyanensis OX=5670 GN=LgM4147LRVhigh.31.01780.00280 PE=3 SV=1;tr|A0A0	A4HJA5;A0A1E1J2S3;A0A088SFY5	2;2;2	2;2;2	3	802;802;802	3	112;30963
tr|A0A1E1J3A9|A0A1E1J3A9_LEIGU Uncharacterized protein OS=Leishmania guyanensis OX=5670 GN=LgM4147LRVhigh.31.01820.01540 PE=4 SV=1;tr|A0A088SGD5|A0A088SGD5_9TRYP Uncharacterized protein OS=Leishmania panamensis OX=5679 GN=LPMP_313000 PE=4 SV=1;tr|A4HJV6|A4	A0A1E1J3A9;A0A088SGD5;A4HJV6	12;12;11	12;12;11	3	829;828;828	93	290;762;2060;2705;4160;4980;6998;7027;16303;23140;23463;25818
tr|A0A1E1J3E8|A0A1E1J3E8_LEIGU Uncharacterized protein OS=Leishmania guyanensis OX=5670 GN=LgM4147LRVhigh.32.01860.00020 PE=4 SV=1;tr|A0A088SGE6|A0A088SGE6_9TRYP Nuclear segregation protein, putative OS=Leishmania panamensis OX=5679 GN=LPMP_320020 PE=4 SV=	A0A1E1J3E8;A0A088SGE6;A4HJY1;A4HJX8	2;2;2;2	2;2;2;2	4	483;483;484;484	5	16420;27078
tr|A4HK65|A4HK65_LEIBR RRM_8 domain-containing protein OS=Leishmania braziliensis OX=5660 GN=LBRM_32_0930 PE=4 SV=1;tr|A0A088SGN9|A0A088SGN9_9TRYP RRM_8 domain-containing protein OS=Leishmania panamensis OX=5679 GN=LPMP_320900 PE=4 SV=1;tr|A0A1E1J3I9|A0A1E	A4HK65;A0A088SGN9;A0A1E1J3I9	3;3;3	3;3;3	3	509;512;521	19	25825;31920;32404
tr|A7UFJ7|A7UFJ7_LEIBR Mannose-6-phosphate isomerase OS=Leishmania braziliensis OX=5660 GN=MPI PE=3 SV=1;tr|A7UFJ8|A7UFJ8_LEIGU Mannose-6-phosphate isomerase (Fragment) OS=Leishmania guyanensis OX=5670 GN=MPI PE=3 SV=1;tr|Q2V6T4|Q2V6T4_LEIBR Mannose-6-phos	A7UFJ7;A7UFJ8;Q2V6T4;B0FGG8;A7UFK0;A7UFJ9;A7UFJ4;A0A1E1J3R5;A0A088SGW1;A0A5A4RK42;A0A5A4RII9;A0A5A4RI66;A0A5A4RK61;A0A5A4RH47;A0A5A4RG51;A0A5A4RK57;A0A5A4RWP8;A0A5A4RWN2;A0A5A4RHS4;A0A5A4RK73;A0A5A4RGQ6;A0A5A4RHT3;A0A5A4RJ23;A0A5A4RH38;K7QF43;K7QF40;K7QFW2;K7QEV6;K7QEW2;K7QEW4;K7QF35;K7QFD7;K7QFD3;K7QFE3;K7QF44;K7QFV8;K7QF54;K7QF52;K7QFU5;K7QFF0	6;6;6;6;6;6;6;6;6;5;5;5;5;5;5;5;5;5;5;5;4;4;4;4;3;3;3;3;3;3;3;3;3;3;3;3;3;3;3;3;2;2;2;2;2;2;2;2;2;2;2;1;1;1;1	6;6;6;6;6;6;6;6;6;5;5;5;5;5;5;5;5;5;5;5;4;4;4;4;3;3;3;3;3;3;3;3;3;3;3;3;3;3;3;3;2;2;2;2;2;2;2;2;2;2;2;1;1;1;1	55	429;419;428;428;428;419;428;428;428;363;363;363;363;363;363;363;363;363;363;363;363;363;363;363;196;196;196;196;196;196;196;196;196;196;196;196;196;196;196;196;212;212;212;212;212;212;205;205;212;196;175;141;141;141;141	11	10149;11468;16554;20715;27307;34871
tr|A0A088SGY9|A0A088SGY9_9TRYP Superoxide dismutase OS=Leishmania panamensis OX=5679 GN=SODB1 PE=3 SV=1;tr|A4HKH0|A4HKH0_LEIBR Superoxide dismutase OS=Leishmania braziliensis OX=5660 GN=LBRM_32_2000 PE=3 SV=1;tr|A4HKH1|A4HKH1_LEIBR Superoxide dismutase OS=	A0A088SGY9;A4HKH0;A4HKH1	2;2;2	2;2;2	3	195;195;208	65	18343;25515
tr|A0A088SHC4|A0A088SHC4_9TRYP Serine/threonine-protein phosphatase OS=Leishmania panamensis OX=5679 GN=LPMP_323230 PE=3 SV=1;tr|A0A1E1J457|A0A1E1J457_LEIGU Serine/threonine-protein phosphatase OS=Leishmania guyanensis OX=5670 GN=LgM4147LRVhigh.32.01880.00	A0A088SHC4;A0A1E1J457;A4HKU9	8;8;7	8;8;7	3	308;308;308	26	1596;4134;4135;6780;13604;24163;25161;34174
tr|A4HLV1|A4HLV1_LEIBR Putative heat shock protein OS=Leishmania braziliensis OX=5660 GN=LBRM_33_2670 PE=3 SV=1;tr|A0A088SI92|A0A088SI92_9TRYP Heat shock protein, putative OS=Leishmania panamensis OX=5679 GN=LPMP_332500 PE=3 SV=1;tr|A0A1E1J519|A0A1E1J519_L	A4HLV1;A0A088SI92;A0A1E1J519	11;11;11	11;11;11	3	634;634;760	39	1968;6367;6525;7385;7415;7417;9100;10173;12918;32303;32868
tr|A4HLW1|A4HLW1_LEIBR Uncharacterized protein (Fragment) OS=Leishmania braziliensis OX=5660 GN=LBRM_33_2770 PE=4 SV=2;tr|A0A088SIA2|A0A088SIA2_9TRYP Uncharacterized protein OS=Leishmania panamensis OX=5679 GN=LPMP_332610 PE=4 SV=1;tr|A0A1E1J530|A0A1E1J530	A4HLW1;A0A088SIA2;A0A1E1J530	3;3;2	3;3;2	3	274;319;319	10	2737;11682;32723
tr|A4HM05|A4HM05_LEIBR Uncharacterized protein OS=Leishmania braziliensis OX=5660 GN=LBRM_33_3230 PE=4 SV=1;tr|A0A088SIE7|A0A088SIE7_9TRYP Uncharacterized protein OS=Leishmania panamensis OX=5679 GN=LPMP_333070 PE=4 SV=1;tr|A0A1E1J7C6|A0A1E1J7C6_LEIGU Unch	A4HM05;A0A088SIE7;A0A1E1J7C6	4;4;3	4;4;3	3	630;787;787	12	5027;9999;13198;21854
tr|A4HMN8|A4HMN8_LEIBR AAH protein OS=Leishmania braziliensis OX=5660 GN=AAH PE=3 SV=1;tr|A0A1E1J5W9|A0A1E1J5W9_LEIGU Putative adenine aminohydrolase OS=Leishmania guyanensis OX=5670 GN=LgM4147LRVhigh.34.02151.00880 PE=3 SV=1;tr|A0A088SJ26|A0A088SJ26_9TRYP	A4HMN8;A0A1E1J5W9;A0A088SJ26	2;2;2	2;2;2	3	360;361;361	2	12920;14179
tr|A0A1E1J877|A0A1E1J877_LEIGU Aminopeptidase P, putative OS=Leishmania guyanensis OX=5670 GN=LgM4147LRVhigh.34.02160.00020 PE=3 SV=1;tr|A0A088SJ45|A0A088SJ45_9TRYP Aminopeptidase P, putative OS=Leishmania panamensis OX=5679 GN=LPMP_342210 PE=3 SV=1	A0A1E1J877;A0A088SJ45	16;16	16;16	2	484;484	176	4053;4793;8128;10283;11161;12197;12490;13436;13591;15473;18532;26532;29449;29621;29637;33484
tr|A4HN04|A4HN04_LEIBR Uncharacterized protein OS=Leishmania braziliensis OX=5660 GN=LBRM_34_3280 PE=4 SV=1;tr|A0A1E1J6E6|A0A1E1J6E6_LEIGU Uncharacterized protein OS=Leishmania guyanensis OX=5670 GN=LgM4147LRVhigh.34.02170.01060 PE=4 SV=1;tr|A0A088SJF0|A0A	A4HN04;A0A1E1J6E6;A0A088SJF0	4;4;4	4;4;4	3	1088;1088;1088	5	1180;17985;27605;32696
tr|A4HN43|A4HN43_LEIBR Uncharacterized protein OS=Leishmania braziliensis OX=5660 GN=LBRM_34_3700 PE=4 SV=1;tr|A0A1E1J6H2|A0A1E1J6H2_LEIGU Uncharacterized protein OS=Leishmania guyanensis OX=5670 GN=LgM4147LRVhigh.34.02180.00300 PE=4 SV=1;tr|A0A088SJI8|A0A	A4HN43;A0A1E1J6H2;A0A088SJI8	2;2;2	2;2;2	3	440;440;440	5	5692;27707
tr|A4HN58|A4HN58_LEIBR Putative nucleoside diphosphate kinase OS=Leishmania braziliensis OX=5660 GN=LBRM_34_3850 PE=4 SV=1;tr|A0A1E1J6I3|A0A1E1J6I3_LEIGU Nucleoside diphosphate kinase, putative OS=Leishmania guyanensis OX=5670 GN=LgM4147LRVhigh.34.02190.00	A4HN58;A0A1E1J6I3;A0A088SJK4	2;2;2	2;2;2	3	337;337;337	4	7887;15014
tr|A4HN88|A4HN88_LEIBR Uncharacterized protein OS=Leishmania braziliensis OX=5660 GN=LBRM_34_4160 PE=4 SV=1;tr|A0A1E1J6M0|A0A1E1J6M0_LEIGU Uncharacterized protein OS=Leishmania guyanensis OX=5670 GN=LgM4147LRVhigh.34.02190.00360 PE=4 SV=1;tr|A0A088SJN8|A0A	A4HN88;A0A1E1J6M0;A0A088SJN8	2;2;2	2;2;2	3	492;492;492	2	3822;8284
tr|A0A088SJT7|A0A088SJT7_9TRYP Hsp70 protein-like protein, putative OS=Leishmania panamensis OX=5679 GN=LPMP_344570 PE=4 SV=1;tr|A0A1E1J6R3|A0A1E1J6R3_LEIGU Uncharacterized protein OS=Leishmania guyanensis OX=5670 GN=LgM4147LRVhigh.34.02200.00490 PE=4 SV=1	A0A088SJT7;A0A1E1J6R3;A4HND7	7;7;6	7;7;6	3	724;724;724	27	13376;16904;20465;20656;21760;21860;33542
tr|A4HNT2|A4HNT2_LEIBR Mitogen-activated protein kinase OS=Leishmania braziliensis OX=5660 GN=LBRM_35_0840 PE=3 SV=1;tr|A0A1E1J751|A0A1E1J751_LEIGU Mitogen-activated protein kinase OS=Leishmania guyanensis OX=5670 GN=LgM4147LRVhigh.35.02230.00740 PE=3 SV=1	A4HNT2;A0A1E1J751;A0A088SK81	1;1;1	1;1;1	3	460;460;460	1	15187
tr|A0A088SKC4|A0A088SKC4_9TRYP Fructose-bisphosphate aldolase OS=Leishmania panamensis OX=5679 GN=ALD PE=3 SV=1;tr|A0A1E1J775|A0A1E1J775_LEIGU Fructose-bisphosphate aldolase OS=Leishmania guyanensis OX=5670 GN=LgM4147LRVhigh.35.02240.00010 PE=3 SV=1;tr|A4H	A0A088SKC4;A0A1E1J775;A4HNY6	11;11;8	11;11;8	3	372;372;372	98	2046;8281;9389;11378;12609;14556;20492;23432;23572;32306;32681
tr|A4HP29|A4HP29_LEIBR Proteasome subunit beta OS=Leishmania braziliensis OX=5660 GN=LBRM_35_1840 PE=3 SV=1;tr|A0A1E1J7B0|A0A1E1J7B0_LEIGU Proteasome subunit beta OS=Leishmania guyanensis OX=5670 GN=LgM4147LRVhigh.35.02240.00460 PE=3 SV=1;tr|A0A088SKF9|A0A	A4HP29;A0A1E1J7B0;A0A088SKF9	2;2;2	2;2;2	3	302;302;302	6	3170;5099
tr|A4HPK9|A4HPK9_LEIBR Vacuolar protein sorting-associated protein-like protein OS=Leishmania braziliensis OX=5660 GN=LBRM_35_3650 PE=3 SV=1;tr|A0A1E1J7U5|A0A1E1J7U5_LEIGU Putative vacuolar protein sorting-associated protein-like protein OS=Leishmania guya	A4HPK9;A0A1E1J7U5;A0A088SL02	3;3;3	3;3;3	3	361;361;361	8	19632;30542;33141
tr|A4HPL4|A4HPL4_LEIBR Oxoglutarate dehydrogenase (succinyl-transferring) OS=Leishmania braziliensis OX=5660 GN=LBRM_35_3700 PE=3 SV=1;tr|A0A1E1J7U7|A0A1E1J7U7_LEIGU Oxoglutarate dehydrogenase (succinyl-transferring) OS=Leishmania guyanensis OX=5670 GN=LgM	A4HPL4;A0A1E1J7U7;A0A088SL06	5;5;5	5;5;5	3	1012;1012;1012	19	2332;12583;24508;26377;32895
tr|A4HPM5|A4HPM5_LEIBR Uncharacterized protein OS=Leishmania braziliensis OX=5660 GN=LBRM_35_3810 PE=4 SV=1;tr|A0A1E1J7W3|A0A1E1J7W3_LEIGU Uncharacterized protein OS=Leishmania guyanensis OX=5670 GN=LgM4147LRVhigh.35.02260.00040 PE=4 SV=1;tr|A0A088SL16|A0A	A4HPM5;A0A1E1J7W3;A0A088SL16	1;1;1	1;1;1	3	467;467;467	1	22096
tr|A1Y2D2|A1Y2D2_LEIBR Zeta-crystallin/NADPH-oxidoreductase-like protein (Fragment) OS=Leishmania braziliensis OX=5660 PE=3 SV=1;tr|A1Y2D1|A1Y2D1_LEIBR Zeta-crystallin/NADPH-oxidoreductase-like protein (Fragment) OS=Leishmania braziliensis OX=5660 PE=3 SV=	A1Y2D2;A1Y2D1;A4HPT6;A0A1E1J8R0;A0A088SL81	2;2;2;2;2	2;2;2;2;2	5	312;312;340;340;340	5	13691;30989
tr|A0A1E1J824|A0A1E1J824_LEIGU VHS domain-containing protein OS=Leishmania guyanensis OX=5670 GN=LgM4147LRVhigh.35.02270.00540 PE=4 SV=1;tr|A0A088SLI5|A0A088SLI5_9TRYP VHS domain-containing protein OS=Leishmania panamensis OX=5679 GN=LPMP_355260 PE=4 SV=1	A0A1E1J824;A0A088SLI5	1;1	1;1	2	510;510	0	30558
tr|A4HQ48|A4HQ48_LEIBR Uncharacterized protein OS=Leishmania braziliensis OX=5660 GN=LBRM_35_5590 PE=4 SV=1;tr|A0A1E1J840|A0A1E1J840_LEIGU Uncharacterized protein OS=Leishmania guyanensis OX=5670 GN=LgM4147LRVhigh.35.02280.00090 PE=4 SV=1;tr|A0A088SLK1|A0A	A4HQ48;A0A1E1J840;A0A088SLK1	6;6;6	6;6;6	3	852;852;852	4	6070;17013;18620;22157;32517;34932
tr|Q9GP06|Q9GP06_LEIBR Mitogen-activated protein kinase (Fragment) OS=Leishmania braziliensis OX=5660 GN=mpk1 PE=3 SV=1;tr|A4HQG8|A4HQG8_LEIBR Mitogen-activated protein kinase OS=Leishmania braziliensis OX=5660 GN=LBRM_35_6810 PE=3 SV=1;tr|A0A1E1J8G4|A0A1E	Q9GP06;A4HQG8;A0A1E1J8G4;A0A088SLU4;A4HHY4;A0A1E1J1I3;A0A088RVV5	2;2;2;2;1;1;1	2;2;2;2;1;1;1	7	235;358;358;358;410;410;410	2	9339;17360
tr|A0A088SLW3|A0A088SLW3_9TRYP Phosphoglycerate mutase (2,3-diphosphoglycerate-independent) OS=Leishmania panamensis OX=5679 GN=PGAM PE=3 SV=1;tr|A0A1E1J8I5|A0A1E1J8I5_LEIGU Phosphoglycerate mutase (2,3-diphosphoglycerate-independent) OS=Leishmania guyanen	A0A088SLW3;A0A1E1J8I5;A4HQI8	15;15;12	15;15;12	3	553;553;553	105	1392;2809;3351;5689;6471;11632;14530;16816;23249;24813;24953;30209;30607;31625;33629
tr|A4HQJ8|A4HQJ8_LEIBR Uncharacterized protein OS=Leishmania braziliensis OX=5660 GN=LBRM_35_7110 PE=4 SV=1;tr|A0A1E1J8I8|A0A1E1J8I8_LEIGU Uncharacterized protein OS=Leishmania guyanensis OX=5670 GN=LgM4147LRVhigh.35.02340.00300 PE=4 SV=1;tr|A0A088SLX5|A0A	A4HQJ8;A0A1E1J8I8;A0A088SLX5	5;5;5	5;5;5	3	258;258;258	15	7903;16025;19608;29796;30126
tr|A0A1E1J8L7|A0A1E1J8L7_LEIGU Protein disulfide-isomerase OS=Leishmania guyanensis OX=5670 GN=LgM4147LRVhigh.35.02340.00490 PE=3 SV=1;tr|A0A088SLZ1|A0A088SLZ1_9TRYP Protein disulfide-isomerase OS=Leishmania panamensis OX=5679 GN=PDI-2 PE=3 SV=1	A0A1E1J8L7;A0A088SLZ1	20;20	20;20	2	470;470	461	168;7054;7441;9866;10652;15994;17705;19890;19979;21522;22147;23085;23211;24206;25155;25165;25492;26193;27309;28347
tr|A0A1E1IN27|A0A1E1IN27_LEIGU Beta_elim_lyase domain-containing protein OS=Leishmania guyanensis OX=5670 GN=LgM4147LRVhigh.01.00011.00060 PE=4 SV=1	A0A1E1IN27	1	1	1	364	2	30021
tr|A0A1E1IP92|A0A1E1IP92_LEIGU Bifunctional dihydrofolate reductase-thymidylate synthase OS=Leishmania guyanensis OX=5670 GN=LgM4147LRVhigh.06.00190.00890 PE=3 SV=1;tr|A4H4P8|A4H4P8_LEIBR Bifunctional dihydrofolate reductase-thymidylate synthase OS=Leishma	A0A1E1IP92;A4H4P8;A0A088S2I0;S5M3K7	17;16;16;14	17;16;16;14	4	521;521;521;485	61	3334;3456;5341;5385;7436;10593;15183;16298;18504;18570;18644;21159;23410;24733;27976;28197;29010
tr|A0A1E1IPK6|A0A1E1IPK6_LEIGU Uncharacterized protein OS=Leishmania guyanensis OX=5670 GN=LgM4147LRVhigh.07.00230.00040 PE=4 SV=1;tr|A0A088RKU8|A0A088RKU8_9TRYP Uncharacterized protein OS=Leishmania panamensis OX=5679 GN=LPMP_070990 PE=4 SV=1	A0A1E1IPK6;A0A088RKU8	9;8	9;8	2	338;338	17	803;11521;14221;15237;15770;16593;20549;22128;34496
tr|A4H9V1|A4H9V1_LEIBR GRIP domain-containing protein OS=Leishmania braziliensis OX=5660 GN=LBRM_19_0250 PE=4 SV=2;tr|A0A1E1IQN2|A0A1E1IQN2_LEIGU GRIP domain-containing protein OS=Leishmania guyanensis OX=5670 GN=LgM4147LRVhigh.11.00360.00070 PE=4 SV=1	A4H9V1;A0A1E1IQN2	3;3;1	3;3;1	3	966;782;354	8	4427;7745;22824
tr|A0A1E1IQY1|A0A1E1IQY1_LEIGU Uncharacterized protein OS=Leishmania guyanensis OX=5670 GN=LgM4147LRVhigh.11.00380.00510 PE=4 SV=1;tr|A4H6L9|A4H6L9_LEIBR Uncharacterized protein OS=Leishmania braziliensis OX=5660 GN=LBRM_11_0730 PE=4 SV=1;tr|A0A088RK42|A0A	A0A1E1IQY1;A4H6L9;A0A088RK42	3;2;2	3;2;2	3	448;377;377	8	18696;24791;27261
tr|A7UFI4|A7UFI4_9TRYP Glucose-6-phosphate isomerase OS=Leishmania panamensis OX=5679 GN=GPI PE=3 SV=1;tr|A7UFI3|A7UFI3_LEIGU Glucose-6-phosphate isomerase OS=Leishmania guyanensis OX=5670 GN=GPI PE=3 SV=1;tr|A0A1E1IR75|A0A1E1IR75_LEIGU Glucose-6-phosphate	A7UFI4;A7UFI3;A0A1E1IR75;A7UFI2;A4H6W2;A0A5B8Z0H9;A0A5B8Z013	21;21;21;18;17;14;14;10;1	21;21;21;18;17;14;14;10;1	9	581;581;605;581;581;286;286;286;557	127	1882;2266;2278;3765;4363;12646;14111;14212;17091;18509;20730;23805;24156;24964;24965;25114;25798;27832;31889;34160;34167
tr|A4H7K6|A4H7K6_LEIBR Cystathionine beta-lyase-like protein OS=Leishmania braziliensis OX=5660 GN=LBRM_14_0470 PE=3 SV=1;tr|A0A1E1IRP1|A0A1E1IRP1_LEIGU Putative cystathionine beta-lyase-like protein OS=Leishmania guyanensis OX=5670 GN=LgM4147LRVhigh.14.00	A4H7K6;A0A1E1IRP1;A0A088S548	6;6;5	6;6;5	3	514;513;513	14	2070;5907;18047;19334;23869;28196
tr|A0A1E1IS78|A0A1E1IS78_LEIGU Glutamine--tRNA ligase OS=Leishmania guyanensis OX=5670 GN=LgM4147LRVhigh.15.00540.00680 PE=3 SV=1;tr|A4H8B1|A4H8B1_LEIBR Glutamine--tRNA ligase OS=Leishmania braziliensis OX=5660 GN=LBRM_15_1430 PE=3 SV=1;tr|A0A088S5Q3|A0A08	A0A1E1IS78;A4H8B1;A0A088S5Q3	18;16;16	18;16;16	3	568;616;616	105	276;279;4032;4429;8556;9890;12521;12625;15510;18199;18297;18499;19743;24745;26819;27733;33563;34974
tr|A0A1E1ISA6|A0A1E1ISA6_LEIGU Uncharacterized protein OS=Leishmania guyanensis OX=5670 GN=LgM4147LRVhigh.14.00470.01170 PE=4 SV=1;tr|A0A088RL11|A0A088RL11_9TRYP Uncharacterized protein OS=Leishmania panamensis OX=5679 GN=LPMP_140940 PE=4 SV=1;tr|A4H7Q1|A4	A0A1E1ISA6;A0A088RL11;A4H7Q1	4;3;2	4;3;2	3	287;250;250	4	7298;19493;30647;32108
tr|A0A1E1ISR5|A0A1E1ISR5_LEIGU Putative ysine decarboxylase-like protein OS=Leishmania guyanensis OX=5670 GN=LgM4147LRVhigh.17.00630.00940 PE=4 SV=1;tr|A4H924|A4H924_LEIBR Ysine decarboxylase-like protein OS=Leishmania braziliensis OX=5660 GN=LBRM_17_0800	A0A1E1ISR5;A4H924;A0A088RMQ2	5;4;4	5;4;4	3	322;322;322	12	1462;3575;12302;24966;31716
tr|A0A1E1ITI6|A0A1E1ITI6_LEIGU Citrate synthase (Fragment) OS=Leishmania guyanensis OX=5670 GN=LgM4147LRVhigh.18.00690.00320 PE=3 SV=1	A0A1E1ITI6	11	1	1	423	3	631;1979;5200;12756;14257;14885;18672;23434;25228;28927;34426
tr|A0A1E1IU52|A0A1E1IU52_LEIGU NLI-interacting factor, putative OS=Leishmania guyanensis OX=5670 GN=LgM4147LRVhigh.20.00791.00110 PE=4 SV=1;tr|A4HAP2|A4HAP2_LEIBR Contig, possible fusion of chromosomes 20 and 34 OS=Leishmania braziliensis OX=5660 GN=LBRM_2	A0A1E1IU52;A4HAP2;A0A088RNV7	7;6;6	7;6;6	3	359;359;359	28	71;1948;13332;24784;25237;26466;29193
tr|A0A1E1IUD0|A0A1E1IUD0_LEIGU Uncharacterized protein OS=Leishmania guyanensis OX=5670 GN=LgM4147LRVhigh.20.00771.00130 PE=4 SV=1;tr|A4HAF2|A4HAF2_LEIBR Contig, possible fusion of chromosomes 20 and 34 OS=Leishmania braziliensis OX=5660 GN=LBRM_20_0350 PE	A0A1E1IUD0;A4HAF2;A0A088S7H3	4;3;3	4;3;3	3	560;560;560	5	3005;4864;24211;28328
tr|A0A1E1IUW4|A0A1E1IUW4_LEIGU Uncharacterized protein OS=Leishmania guyanensis OX=5670 GN=LgM4147LRVhigh.20.00911.00210 PE=4 SV=1;tr|A0A088RNW8|A0A088RNW8_9TRYP Uncharacterized protein OS=Leishmania panamensis OX=5679 GN=LPMP_160750 PE=3 SV=1;tr|A4H8K0|A4	A0A1E1IUW4;A0A088RNW8;A4H8K0	2;1;1	2;1;1	3	4898;5582;5594	1	20547;25392
tr|A0A1E1IWE4|A0A1E1IWE4_LEIGU NADH-cytochrome b5 reductase OS=Leishmania guyanensis OX=5670 GN=LgM4147LRVhigh.22.01031.00460 PE=3 SV=1;tr|A4HCD3|A4HCD3_LEIBR NADH-cytochrome b5 reductase OS=Leishmania braziliensis OX=5660 GN=LBRM_22_0720 PE=3 SV=1;tr|A0A0	A0A1E1IWE4;A4HCD3;A0A088RQW5	3;2;2	3;2;2	3	289;246;246	5	21778;25643;25893
tr|A4HCB9|A4HCB9_LEIBR Uncharacterized protein OS=Leishmania braziliensis OX=5660 GN=LBRM_22_0660 PE=4 SV=1;tr|A0A1E1IWE9|A0A1E1IWE9_LEIGU Uncharacterized protein OS=Leishmania guyanensis OX=5670 GN=LgM4147LRVhigh.22.01031.00610 PE=4 SV=1	A4HCB9;A0A1E1IWE9	4;4	4;4	2	338;418	27	403;3352;7084;7450
tr|A0A1E1IXD2|A0A1E1IXD2_LEIGU DNA-(apurinic or apyrimidinic site) endonuclease OS=Leishmania guyanensis OX=5670 GN=LgM4147LRVhigh.20.00911.00310 PE=3 SV=1;tr|A4H8J0|A4H8J0_LEIBR DNA-(apurinic or apyrimidinic site) endonuclease OS=Leishmania braziliensis O	A0A1E1IXD2;A4H8J0;A0A088RNW1	7;7;6	7;7;6	3	444;444;444	20	6413;9105;10641;17002;25744;27268;32067
tr|A0A1E1IYN3|A0A1E1IYN3_LEIGU JmjC domain-containing protein OS=Leishmania guyanensis OX=5670 GN=LgM4147LRVhigh.26.01250.01250 PE=4 SV=1;tr|A4HEY4|A4HEY4_LEIBR JmjC domain-containing protein OS=Leishmania braziliensis OX=5660 GN=LBRM_26_1310 PE=4 SV=1;tr|	A0A1E1IYN3;A4HEY4;A0A088RTL4	2;1;1	2;1;1	3	590;590;590	2	30234;34984
tr|A0A1E1IYQ9|A0A1E1IYQ9_LEIGU Thimet oligopeptidase,putative,metallo-peptidase, Clan MA(E), Family M3 OS=Leishmania guyanensis OX=5670 GN=LgM4147LRVhigh.26.01250.01540 PE=3 SV=1;tr|A4HF12|A4HF12_LEIBR Putative thimet oligopeptidase OS=Leishmania brazilien	A0A1E1IYQ9;A4HF12;A0A088RTF1	10;8;8	10;8;8	3	685;607;607	57	7653;8028;11518;12355;15223;15484;20875;28989;29571;33448
tr|A0A1E1IZR6|A0A1E1IZR6_LEIGU Obg-like ATPase 1 OS=Leishmania guyanensis OX=5670 GN=LgM4147LRVhigh.27.01460.00430 PE=3 SV=1;tr|A4HG11|A4HG11_LEIBR Obg-like ATPase 1 OS=Leishmania braziliensis OX=5660 GN=LBRM_27_2520 PE=3 SV=1;tr|A0A088RUC0|A0A088RUC0_9TRY	A0A1E1IZR6;A4HG11;A0A088RUC0	4;4;2	4;4;2	3	392;392;392	15	5043;15979;22614;24506
tr|A0A1E1J0M4|A0A1E1J0M4_LEIGU Putative heat shock protein 70-related protein OS=Leishmania guyanensis OX=5670 GN=LgM4147LRVhigh.28.01550.01570 PE=3 SV=1	A0A1E1J0M4	35	3	1	654	30	2936;3407;3879;4277;4414;7139;7868;8713;10230;13649;13982;14025;14068;15413;16229;19043;20220;20638;21089;21209;21237;21990;22156;22285;22294;23026;23822;23831;26745;26938;28263;29529;30836;32559;34054
tr|A0A1E1J2M5|A0A1E1J2M5_LEIGU Uncharacterized protein OS=Leishmania guyanensis OX=5670 GN=LgM4147LRVhigh.31.01750.00130 PE=4 SV=1;tr|A0A088RZ91|A0A088RZ91_9TRYP Uncharacterized protein OS=Leishmania panamensis OX=5679 GN=LPMP_310130 PE=4 SV=1	A0A1E1J2M5;A0A088RZ91	2;1	2;1	2	810;810	3	19182;30646
tr|A0A1E1J2Z6|A0A1E1J2Z6_LEIGU tRNA_lig_CPD domain-containing protein OS=Leishmania guyanensis OX=5670 GN=LgM4147LRVhigh.31.01820.00320 PE=4 SV=1;tr|A4HJJ5|A4HJJ5_LEIBR tRNA_lig_CPD domain-containing protein OS=Leishmania braziliensis OX=5660 GN=LBRM_31_23	A0A1E1J2Z6;A4HJJ5;A0A088RXX7	6;5;5	6;5;5	3	913;913;942	12	1908;9872;11348;20989;21310;32921
tr|A0A1E1J300|A0A1E1J300_LEIGU Putative succinyl-diaminopimelate desuccinylase-like protein OS=Leishmania guyanensis OX=5670 GN=LgM4147LRVhigh.31.01820.00200 PE=4 SV=1;tr|A4HJI4|A4HJI4_LEIBR Succinyl-diaminopimelate desuccinylase-like protein OS=Leishmania	A0A1E1J300;A4HJI4;A4HJH1;A4HJG9;A0A088SG35	8;7;7;6;6	8;7;7;6;6	5	471;471;471;471;471	38	150;688;2749;11475;14188;24135;27907;33077
tr|A0A1E1J3S4|A0A1E1J3S4_LEIGU Histidine--tRNA ligase OS=Leishmania guyanensis OX=5670 GN=LgM4147LRVhigh.30.01650.00310 PE=3 SV=1;tr|A4HI14|A4HI14_LEIBR Histidine--tRNA ligase OS=Leishmania braziliensis OX=5660 GN=LBRM_30_0710 PE=3 SV=1;tr|A0A088RYC9|A0A08	A0A1E1J3S4;A4HI14;A0A088RYC9	6;6;5	6;6;5	3	473;473;473	11	3767;6220;7190;15100;18511;30598
tr|A0A1E1J3T6|A0A1E1J3T6_LEIGU Coatomer subunit epsilon OS=Leishmania guyanensis OX=5670 GN=LgM4147LRVhigh.32.01870.00100 PE=3 SV=1;tr|A4HKG0|A4HKG0_LEIBR Coatomer subunit epsilon OS=Leishmania braziliensis OX=5660 GN=LBRM_32_1900 PE=3 SV=2;tr|A0A088SGX8|A	A0A1E1J3T6;A4HKG0;A0A088SGX8	2;2;1	2;2;1	3	323;323;323	8	18474;24701
tr|A4HKI3|A4HKI3_LEIBR Putative heat shock protein-like protein OS=Leishmania braziliensis OX=5660 GN=LBRM_32_2130 PE=4 SV=1;tr|A0A1E1J3V1|A0A1E1J3V1_LEIGU Heat shock protein-like protein, putative OS=Leishmania guyanensis OX=5670 GN=LgM4147LRVhigh.32.0187	A4HKI3;A0A1E1J3V1	1;1	1;1	2	323;323	3	11612
tr|A0A1E1J4P1|A0A1E1J4P1_LEIGU Nicotinate phosphoribosyltransferase OS=Leishmania guyanensis OX=5670 GN=LgM4147LRVhigh.33.01950.00530 PE=3 SV=1;tr|A4HLF1|A4HLF1_LEIBR Nicotinate phosphoribosyltransferase OS=Leishmania braziliensis OX=5660 GN=LBRM_33_1160 P	A0A1E1J4P1;A4HLF1;A0A088RZF4	2;2;1	2;2;1	3	413;413;413	1	13824;24764
tr|A0A1E1J5H2|A0A1E1J5H2_LEIGU Proteasome activator protein pa26, putative OS=Leishmania guyanensis OX=5670 GN=LgM4147LRVhigh.34.02100.00180 PE=4 SV=1;tr|A4HMA7|A4HMA7_LEIBR Putative proteasome activator protein pa26 OS=Leishmania braziliensis OX=5660 GN=L	A0A1E1J5H2;A4HMA7;A0A088S2D9	3;2;2	3;2;2	3	229;222;222	14	4702;10094;31775
tr|A0A1E1J7I8|A0A1E1J7I8_LEIGU Tyrosine aminotransferase, putative OS=Leishmania guyanensis OX=5670 GN=LgM4147LRVhigh.35.02240.01210 PE=3 SV=1;tr|A0A088S445|A0A088S445_9TRYP Tyrosine aminotransferase OS=Leishmania panamensis OX=5679 GN=TAT PE=3 SV=1	A0A1E1J7I8;A0A088S445	10;9	10;9	2	449;449	19	1173;13895;16663;19009;24523;26602;26808;28973;30649;35127
tr|A0A1E1J8F6|A0A1E1J8F6_LEIGU Uncharacterized protein OS=Leishmania guyanensis OX=5670 GN=LgM4147LRVhigh.35.02310.00010 PE=3 SV=1;tr|A0A088S547|A0A088S547_9TRYP Poly(A)-specific ribonuclease PARN, putative OS=Leishmania panamensis OX=5679 GN=LPMP_356520 P	A0A1E1J8F6;A0A088S547	5;4	1;1	2	510;510	2	1465;7407;9427;18622;23312
tr|A0A1E1J997|A0A1E1J997_LEIGU N-acetyltransferase subunit Nat1, putative OS=Leishmania guyanensis OX=5670 GN=LgM4147LRVhigh.35.02240.00070 PE=4 SV=1;tr|A4HNZ1|A4HNZ1_LEIBR Putative N-acetyltransferase subunit Nat1 OS=Leishmania braziliensis OX=5660 GN=LBR	A0A1E1J997;A4HNZ1;A0A088S1L5	14;14;13	14;14;13	3	711;711;711	33	1941;2068;5173;8575;8619;8621;13865;15495;27253;27780;27889;27947;30875;34449
tr|A0A1L6CBU4|A0A1L6CBU4_9TRYP Glycosomal glyceraldehyde 3-phosphate dehydrogenase (Fragment) OS=Leishmania naiffi OX=5678 GN=gGAPDH PE=3 SV=1	A0A1L6CBU4	10	2	1	265	6	79;3742;5455;5459;16147;21782;29597;32386;33187;34927
tr|A0A3G1PVL2|A0A3G1PVL2_LEIBR Heat shock protein 70 (Fragment) OS=Leishmania braziliensis OX=5660 GN=HSP70 PE=4 SV=1	A0A3G1PVL2	21	1	1	411	1	2936;3407;4414;8713;8788;13982;14025;14068;19043;20638;21089;21209;21237;22285;22294;23822;23831;26020;26745;26938;32559
tr|A0A3Q9SZ30|A0A3Q9SZ30_LEIBR Leishmanolysin (Fragment) OS=Leishmania braziliensis OX=5660 PE=3 SV=1;tr|A0A3Q9SZT6|A0A3Q9SZT6_LEIBR Leishmanolysin (Fragment) OS=Leishmania braziliensis OX=5660 PE=3 SV=1;tr|A0A3Q9SZ15|A0A3Q9SZ15_LEIBR Leishmanolysin (Fragm	A0A3Q9SZ30;A0A3Q9SZT6;A0A3Q9SZ15;A4H6E6;A0A3Q9SZ41;A0A3Q9SVM5;A0A3Q9SYY1;A0A3Q9SZ29;A4H628;A0A3Q9SZ21	9;9;6;5;5;5;5;5;5;5;4;3;3;3;3;3;3;3;3;2;2;2;1;1;1	1;1;1;0;0;1;1;1;0;1;1;1;1;1;0;1;1;1;1;0;0;0;0;1;0	25	554;554;565;195;345;566;566;566;195;565;567;622;621;615;95;511;446;446;622;566;566;345;340;305;251	1	115;441;6287;13311;20782;23396;29900;32331;32911
tr|A0A3T0NKZ5|A0A3T0NKZ5_LEIBR Leishmanolysin (Fragment) OS=Leishmania braziliensis OX=5660 PE=3 SV=1;tr|Q4W2N0|Q4W2N0_LEIBR Leishmanolysin (Fragment) OS=Leishmania braziliensis OX=5660 GN=gp63 PE=3 SV=1;tr|A4H6E3|A4H6E3_LEIBR Leishmanolysin (Fragment) OS=	A0A3T0NKZ5;Q4W2N0;A4H6E3;A4H6D9;A4H6D8;A4H6E0	2;1;1;1;1;1	1;1;1;1;1;1	6	566;445;574;584;584;711	2	4155;12021
tr|A0A5B8YYB7|A0A5B8YYB7_9TRYP Phosphotransferase (Fragment) OS=Leishmania lainsoni OX=5677 PE=3 SV=1	A0A5B8YYB7	10	1	1	245	14	2991;5144;11545;15120;15677;20444;20452;22535;24086;32352
tr|A4H3D2|A4H3D2_LEIBR Putative casein kinase II, alpha chain OS=Leishmania braziliensis OX=5660 GN=LBRM_02_0390 PE=3 SV=1;tr|A0A1E1IQM2|A0A1E1IQM2_LEIGU Casein kinase II, alpha chain, putative OS=Leishmania guyanensis OX=5670 GN=LgM4147LRVhigh.02.00050.00	A4H3D2;A0A1E1IQM2;A0A088RGX9	4;3;3	4;3;3	3	378;353;378	7	11641;21388;28049;30613
tr|A4H3J2|A4H3J2_LEIBR Multifunctional fusion protein OS=Leishmania braziliensis OX=5660 GN=LBRM_03_0210 PE=3 SV=1;tr|A0A1E1IN89|A0A1E1IN89_LEIGU Multifunctional fusion protein OS=Leishmania guyanensis OX=5670 GN=LgM4147LRVhigh.03.00080.00170 PE=3 SV=1;tr|	A4H3J2;A0A1E1IN89;A0A088RHA4	22;21;21	22;21;21	3	560;560;560	361	225;331;3689;3989;4182;6159;7611;8036;8301;10021;11147;12119;15369;16433;18986;20153;21041;21864;26560;31219;33511;34101
tr|A4H3R9|A4H3R9_LEIBR Uncharacterized protein (Fragment) OS=Leishmania braziliensis OX=5660 GN=LbrM_03_0980 PE=3 SV=1;tr|A4H3J9|A4H3J9_LEIBR FYVE-type domain-containing protein OS=Leishmania braziliensis OX=5660 GN=LBRM_03_0280 PE=3 SV=1	A4H3R9;A4H3J9	3;3	3;3	2	1172;1439	18	16336;23224;24658
tr|A4H3Y2|A4H3Y2_LEIBR Surface antigen-like protein OS=Leishmania braziliensis OX=5660 GN=LBRM_04_0670 PE=4 SV=1	A4H3Y2	1	1	1	575	3	6731
tr|A4H450|A4H450_LEIBR Putative paraflagellar rod component par4 OS=Leishmania braziliensis OX=5660 GN=LBRM_05_0040 PE=4 SV=2;tr|A0A1E1INQ7|A0A1E1INQ7_LEIGU Paraflagellar rod component par4, putative OS=Leishmania guyanensis OX=5670 GN=LgM4147LRVhigh.05.00	A4H450;A0A1E1INQ7;A0A088RI32	13;12;11	13;12;11	3	581;581;581	26	1696;2024;4350;5448;10392;17844;23141;28430;32184;32614;32716;32717;33710
tr|A4H484|A4H484_LEIBR Putative microtubule-associated protein (Fragment) OS=Leishmania braziliensis OX=5660 GN=LBRM_05_0390 PE=4 SV=1;tr|A4H483|A4H483_LEIBR Putative microtubule-associated protein OS=Leishmania braziliensis OX=5660 GN=LBRM_05_0380 PE=4 SV	A4H484;A4H483	6;5	6;5	2	1903;855	112	2611;2619;7565;16165;16195;33682
tr|A4H4D1|A4H4D1_LEIBR Uncharacterized protein OS=Leishmania braziliensis OX=5660 GN=LBRM_05_0860 PE=4 SV=1;tr|A0A088RK24|A0A088RK24_9TRYP Uncharacterized protein OS=Leishmania panamensis OX=5679 GN=LPMP_050870 PE=4 SV=1	A4H4D1;A0A088RK24	3;2	3;2	2	1959;1963	2	4761;12900;31182
tr|A4H4F3|A4H4F3_LEIBR Uncharacterized protein OS=Leishmania braziliensis OX=5660 GN=LBRM_05_1080 PE=4 SV=2;tr|A0A1E1INZ3|A0A1E1INZ3_LEIGU Uncharacterized protein OS=Leishmania guyanensis OX=5670 GN=LgM4147LRVhigh.05.00160.00760 PE=4 SV=1;tr|A0A088RK48|A0A	A4H4F3;A0A1E1INZ3;A0A088RK48	9;8;8	9;8;8	3	725;725;725	29	295;7891;12252;13767;18722;20660;25677;30231;34287
tr|A4H4H1|A4H4H1_LEIBR Guanine nucleotide-binding protein subunit beta-like protein OS=Leishmania braziliensis OX=5660 GN=LBRM_06_0030 PE=3 SV=2;tr|A0A1E1IRL7|A0A1E1IRL7_LEIGU Guanine nucleotide-binding protein subunit beta-like protein OS=Leishmania guyan	A4H4H1;A0A1E1IRL7;A0A088RK67	9;8;8	9;8;8	3	665;664;664	90	5035;7819;13961;18201;20915;23135;24333;27098;35102
tr|A4H4W3|A4H4W3_LEIBR Serine/threonine-protein phosphatase 2A activator OS=Leishmania braziliensis OX=5660 GN=LBRM_07_0190 PE=3 SV=1	A4H4W3	2	2	1	393	2	9434;12921
tr|A4H541|A4H541_LEIBR Uncharacterized protein OS=Leishmania braziliensis OX=5660 GN=LBRM_07_0980 PE=4 SV=1	A4H541	9	1	1	335	1	803;11521;14221;15237;15770;16592;20549;22128;34496
tr|A4H548|A4H548_LEIBR RNA binding protein-like protein OS=Leishmania braziliensis OX=5660 GN=LBRM_07_1050 PE=4 SV=1;tr|A0A1E1IPM8|A0A1E1IPM8_LEIGU Putative RNA binding protein-like protein OS=Leishmania guyanensis OX=5670 GN=LgM4147LRVhigh.07.00230.00110	A4H548;A0A1E1IPM8;A0A088S2V1	5;4;4	5;4;4	3	458;322;360	37	263;11814;22983;27154;29563
tr|A4H5E5|A4H5E5_LEIBR CPB protein OS=Leishmania braziliensis OX=5660 GN=CPB PE=3 SV=1	A4H5E5	3	1	1	441	7	4159;10178;15208
tr|A4H5E6|A4H5E6_LEIBR CPB protein OS=Leishmania braziliensis OX=5660 GN=CPB PE=3 SV=1;tr|A4H5E4|A4H5E4_LEIBR CPB protein OS=Leishmania braziliensis OX=5660 GN=CPB PE=3 SV=1	A4H5E6;A4H5E4	4;2	2;1	2	441;441	4	4159;10178;22132;29865
tr|A4H5G3|A4H5G3_LEIBR J domain-containing protein OS=Leishmania braziliensis OX=5660 GN=LbrM_08_1020 PE=4 SV=1	A4H5G3	1	1	1	305	0	2176
tr|A4H5S9|A4H5S9_LEIBR Uncharacterized protein OS=Leishmania braziliensis OX=5660 GN=LBRM_09_1060 PE=4 SV=1;tr|A0A1E1IQ66|A0A1E1IQ66_LEIGU Uncharacterized protein OS=Leishmania guyanensis OX=5670 GN=LgM4147LRVhigh.09.00290.00340 PE=4 SV=1;tr|A0A088RJ49|A0A	A4H5S9;A0A1E1IQ66;A0A088RJ49	5;4;4	5;4;4	3	614;614;614	11	312;1570;5429;10469;26806
tr|A4H632|A4H632_LEIBR Leishmanolysin (Fragment) OS=Leishmania braziliensis OX=5660 GN=LBRM_10_0530 PE=3 SV=2;tr|Q4W2M2|Q4W2M2_LEIBR Leishmanolysin (Fragment) OS=Leishmania braziliensis OX=5660 GN=gp63 PE=3 SV=1	A4H632;Q4W2M2	6;3;2;2;2	3;1;1;0;0	5	501;445;557;557;575	4	441;3577;4805;12021;20657;23396
tr|A4H638|A4H638_LEIBR Leishmanolysin OS=Leishmania braziliensis OX=5660 GN=LBRM_10_0590 PE=3 SV=1;tr|Q4W2M6|Q4W2M6_LEIBR Leishmanolysin (Fragment) OS=Leishmania braziliensis OX=5660 GN=gp63 PE=3 SV=1;tr|A0A3Q9SZ22|A0A3Q9SZ22_LEIBR Leishmanolysin (Fragment	A4H638;Q4W2M6;A0A3Q9SZ22;A0A3Q9SVN4;A0A3Q9STL5;Q25286;Q00689	9;7;5;5;5;5;5;4;4;4;4;3;2;2;2	9;7;5;5;5;5;5;4;4;4;4;3;2;2;2	15	589;443;566;566;566;591;621;443;491;594;623;385;313;473;559	54	115;1044;6287;13311;20782;23396;29900;32331;32911
tr|A4H639|A4H639_LEIBR Leishmanolysin OS=Leishmania braziliensis OX=5660 GN=LBRM_10_0600 PE=3 SV=1	A4H639	6	1	1	611	11	115;1044;12021;13311;23396;32911
tr|A4H643|A4H643_LEIBR Glycerol-3-phosphate dehydrogenase [NAD(+)] OS=Leishmania braziliensis OX=5660 GN=GPD PE=3 SV=1;tr|A0A1E1IQJ5|A0A1E1IQJ5_LEIGU Glycerol-3-phosphate dehydrogenase [NAD(+)] OS=Leishmania guyanensis OX=5670 GN=LgM4147LRVhigh.10.00320.00	A4H643;A0A1E1IQJ5;A0A088S3Q4	4;2;2	4;2;2	3	367;367;367	32	3529;17380;24090;32388
tr|A4H696|A4H696_LEIBR MIF4G domain-containing protein OS=Leishmania braziliensis OX=5660 GN=LBRM_10_1180 PE=4 SV=1	A4H696	3	3	1	782	8	12726;24151;32041
tr|A4H6B8|A4H6B8_LEIBR Uncharacterized protein OS=Leishmania braziliensis OX=5660 GN=LBRM_10_1410 PE=4 SV=1;tr|A0A088RK72|A0A088RK72_9TRYP Glycosyl hydrolase-like protein, putative OS=Leishmania panamensis OX=5679 GN=LPMP_101210 PE=4 SV=1	A4H6B8;A0A088RK72	5;4	4;4	2	315;315	11	6956;12199;13861;30653;33306
tr|A4H6C1|A4H6C1_LEIBR Uncharacterized protein OS=Leishmania braziliensis OX=5660 GN=LBRM_10_1440 PE=4 SV=1	A4H6C1	5	2	1	311	1	6956;12199;14889;20575;33306
tr|A4H6I8|A4H6I8_LEIBR Putative aminopeptidase OS=Leishmania braziliensis OX=5660 GN=LBRM_11_0410 PE=3 SV=1	A4H6I8	16;5	16;5	2	538;192	137	3792;4936;6597;9873;11233;12499;12547;20907;21246;23334;24698;25879;26828;27174;28362;34781
tr|A4H6U0|A4H6U0_LEIBR Cysteinyl-tRNA synthetase OS=Leishmania braziliensis OX=5660 GN=LBRM_12_0270 PE=3 SV=1;tr|A0A1E1IR70|A0A1E1IR70_LEIGU Cysteinyl-tRNA synthetase OS=Leishmania guyanensis OX=5670 GN=LgM4147LRVhigh.12.00430.00240 PE=3 SV=1;tr|A0A088RMB8	A4H6U0;A0A1E1IR70;A0A088RMB8	20;19;18	20;19;18	3	780;780;780	103	1073;3428;3514;5274;9048;9530;17016;17573;17982;18953;20313;21074;22275;22751;24458;26435;29939;29941;31139;31235
tr|A4H716|A4H716_LEIBR Putative carboxypeptidase OS=Leishmania braziliensis OX=5660 GN=LBRM_13_0080 PE=4 SV=1;tr|A0A1E1IRP2|A0A1E1IRP2_LEIGU Carboxypeptidase, putative,metallo-peptidase,Clan MA(E), family 32 OS=Leishmania guyanensis OX=5670 GN=LgM4147LRVhi	A4H716;A0A1E1IRP2;A0A088RMJ5	19;18;18	19;18;18	3	503;503;503	67	1827;1921;3307;3961;7183;8151;13595;14943;16998;17688;19203;21752;23055;25640;26369;27143;27951;33375;33995
tr|A4H732|A4H732_LEIBR Putative flagellar radial spoke protein OS=Leishmania braziliensis OX=5660 GN=LBRM_13_0250 PE=4 SV=1	A4H732	1	1	1	592	0	2960
tr|A4H734|A4H734_LEIBR Alba domain-containing protein OS=Leishmania braziliensis OX=5660 GN=LBRM_13_0270 PE=4 SV=1;tr|A0A1E1IRP4|A0A1E1IRP4_LEIGU Alba domain-containing protein OS=Leishmania guyanensis OX=5670 GN=LgM4147LRVhigh.13.00450.00320 PE=4 SV=1;tr|	A4H734;A0A1E1IRP4;A0A088RML4	2;1;1	2;1;1	3	121;121;121	4	9017;25882
tr|A4H7H4|A4H7H4_LEIBR IG-NH protein OS=Leishmania braziliensis OX=5660 GN=IG-NH PE=4 SV=1;tr|A0A1E1IRH4|A0A1E1IRH4_LEIGU Inosine-guanine nucleoside hydrolase, putative OS=Leishmania guyanensis OX=5670 GN=LgM4147LRVhigh.14.00470.00120 PE=4 SV=1;tr|A0A088S5	A4H7H4;A0A1E1IRH4;A0A088S516;A0A0S1M2F4;A0A0S1M2E8	8;7;7;4;4;3;3;3;3;2	8;7;7;4;4;3;3;3;3;2	10	352;352;352;214;214;214;214;214;214;214	24	4688;9291;11791;17009;17979;18791;20871;28006
tr|A4H7P6|A4H7P6_LEIBR Putative immunodominant antigen OS=Leishmania braziliensis OX=5660 GN=LBRM_14_0900 PE=4 SV=1;tr|A0A1E1IRX3|A0A1E1IRX3_LEIGU Immunodominant antigen, putative,tc40 antigen-like OS=Leishmania guyanensis OX=5670 GN=LgM4147LRVhigh.14.0047	A4H7P6;A0A1E1IRX3;A0A088RL98	13;12;12	13;12;12	3	846;846;846	90	6303;8528;15154;17664;17836;19280;19309;20774;27243;28730;28732;32177;32795
tr|A4H7T4|A4H7T4_LEIBR Putative kinesin K39 (Fragment) OS=Leishmania braziliensis OX=5660 GN=LBRM_14_1310 PE=4 SV=1;tr|A4H7R5|A4H7R5_LEIBR Putative kinesin K39 OS=Leishmania braziliensis OX=5660 GN=LBRM_14_1120 PE=3 SV=1	A4H7T4;A4H7R5	1;1	1;1	2	1057;2005	22	29247
tr|A4H7T6|A4H7T6_LEIBR Phosphopyruvate hydratase OS=Leishmania braziliensis OX=5660 GN=ENOL PE=3 SV=1;tr|A0A1E1IRW0|A0A1E1IRW0_LEIGU Phosphopyruvate hydratase OS=Leishmania guyanensis OX=5670 GN=LgM4147LRVhigh.14.00500.00050 PE=3 SV=1;tr|A0A088RL24|A0A088R	A4H7T6;A0A1E1IRW0;A0A088RL24;A4H7T5	12;11;11;10;5;5;5;3	12;11;11;10;5;5;5;3	8	429;419;429;499;131;131;131;131	86	2715;8422;13451;16251;17330;20157;21829;23095;24120;24351;27430;34133
tr|A4H7V2|A4H7V2_LEIBR Serine hydroxymethyltransferase OS=Leishmania braziliensis OX=5660 GN=SHMT-S PE=3 SV=1;tr|A0A1E1IRR8|A0A1E1IRR8_LEIGU Serine hydroxymethyltransferase OS=Leishmania guyanensis OX=5670 GN=LgM4147LRVhigh.14.00500.00120 PE=3 SV=1;tr|A0A0	A4H7V2;A0A1E1IRR8;A0A088RLD1	7;6;6	7;6;6	3	465;465;465	15	3761;5589;18380;25892;31509;32610;33566
tr|A4H7V3|A4H7V3_LEIBR Uncharacterized protein OS=Leishmania braziliensis OX=5660 GN=LBRM_14_1500 PE=4 SV=1;tr|A0A088RNC2|A0A088RNC2_9TRYP Uncharacterized protein OS=Leishmania panamensis OX=5679 GN=LPMP_141310 PE=4 SV=1;tr|A0A1E1IRS5|A0A1E1IRS5_LEIGU Unch	A4H7V3;A0A088RNC2;A0A1E1IRS5	6;5;4	6;5;4	3	515;519;582	6	4715;6416;8179;11062;27406;33625
tr|A4H7V6|A4H7V6_LEIBR Inositol-3-phosphate synthase OS=Leishmania braziliensis OX=5660 GN=INO1 PE=3 SV=1	A4H7V6	6	6	1	526	23	2513;4705;12448;25813;27402;32131
tr|A4H817|A4H817_LEIBR Uncharacterized protein OS=Leishmania braziliensis OX=5660 GN=LBRM_15_0470 PE=4 SV=2	A4H817	4	4	1	894	24	128;3297;5269;25945
tr|A4H8H4|A4H8H4_LEIBR Putative fucose kinase OS=Leishmania braziliensis OX=5660 GN=LBRM_16_0500 PE=4 SV=1	A4H8H4	9	1	1	1229	1	3578;9775;10716;11163;11782;14787;20787;21759;29902
tr|A4H8J8|A4H8J8_LEIBR Transaldolase OS=Leishmania braziliensis OX=5660 GN=LBRM_16_0750 PE=3 SV=1;tr|A0A1E1IUU7|A0A1E1IUU7_LEIGU Transaldolase OS=Leishmania guyanensis OX=5670 GN=LgM4147LRVhigh.20.00911.00230 PE=3 SV=1;tr|A0A088RLK9|A0A088RLK9_9TRYP Transa	A4H8J8;A0A1E1IUU7;A0A088RLK9	7;6;6	7;6;6	3	331;331;331	75	424;16676;18093;21335;22464;28237;32789
tr|A4H8R0|A4H8R0_LEIBR Putative cytochrome c OS=Leishmania braziliensis OX=5660 GN=LBRM_16_1370 PE=3 SV=1;tr|A0A191URY3|A0A191URY3_LEIGU Cytochrome c (Fragment) OS=Leishmania guyanensis OX=5670 PE=3 SV=1;tr|A0A068CAN3|A0A068CAN3_9TRYP Cytochrome C (Fragmen	A4H8R0;A0A191URY3;A0A068CAN3;A0A068CAM7;A0A1E1ISG1;A0A088RM45;A4H8Q9;A0A088RLR3	2;1;1;1;1;1;1;1	2;1;1;1;1;1;1;1	8	113;76;76;76;105;113;114;114	7	2541;25010
tr|A4H8S1|A4H8S1_LEIBR Paraflagellar rod protein 2C OS=Leishmania braziliensis OX=5660 GN=LBRM_16_1480 PE=4 SV=1;tr|A0A088RMD6|A0A088RMD6_9TRYP Paraflagellar rod protein 2C OS=Leishmania panamensis OX=5679 GN=LPMP_161400 PE=4 SV=1;tr|A0A1E1ISZ9|A0A1E1ISZ9_	A4H8S1;A0A088RMD6;A0A1E1ISZ9;A4H8S2	27;26;25;18	26;25;24;17	4	599;594;501;345	289	163;480;514;1103;2795;2798;4107;7074;10597;13186;13927;13944;15533;18807;20075;22372;23306;23700;23796;24681;28446;29651;29758;30484;31100;32045;32391
tr|A4H8V4|A4H8V4_LEIBR Elongation factor 1-alpha OS=Leishmania braziliensis OX=5660 GN=LBRM_17_0090 PE=3 SV=1;tr|A0A1E1ISJ7|A0A1E1ISJ7_LEIGU Elongation factor 1-alpha OS=Leishmania guyanensis OX=5670 GN=LgM4147LRVhigh.17.00630.00090 PE=3 SV=1;tr|A0A088S660	A4H8V4;A0A1E1ISJ7;A0A088S660;P90632;P90633	21;19;19;17;11	21;19;19;17;11	5	449;449;449;447;193	284	6618;8370;8719;9090;11762;13807;18592;19997;20644;23161;23344;24800;25187;26500;26891;28182;29728;30997;31573;31600;33604
tr|A4H8W2|A4H8W2_LEIBR Uncharacterized protein OS=Leishmania braziliensis OX=5660 GN=LBRM_17_0170 PE=4 SV=1;tr|A0A1E1ISL0|A0A1E1ISL0_LEIGU Uncharacterized protein OS=Leishmania guyanensis OX=5670 GN=LgM4147LRVhigh.17.00630.00250 PE=4 SV=1;tr|A0A088RMA2|A0A	A4H8W2;A0A1E1ISL0;A0A088RMA2	5;4;4	5;4;4	3	866;866;866	18	3338;4353;12202;25696;27149
tr|A4H9H9|A4H9H9_LEIBR Citrate synthase OS=Leishmania braziliensis OX=5660 GN=LBRM_18_0770 PE=3 SV=1;tr|A0A088RPS6|A0A088RPS6_9TRYP Citrate synthase OS=Leishmania panamensis OX=5679 GN=LPMP_180430 PE=3 SV=1;sp|A4H9H8|CISY_LEIBR Probable citrate synthase, m	A4H9H9;A0A088RPS6;A4H9H8;A0A088RN33	13;12;12;12	13;12;12;12	4	453;453;470;470	136	631;1979;5200;11197;12756;14257;17802;18672;18878;23434;25228;28927;34426
tr|A4H9N1|A4H9N1_LEIBR Prolyl-tRNA synthetase OS=Leishmania braziliensis OX=5660 GN=LBRM_18_1310 PE=3 SV=1	A4H9N1	6	6	1	719	18	342;3473;18431;19360;30276;32892
tr|A4H9P0|A4H9P0_LEIBR Putative heat shock protein OS=Leishmania braziliensis OX=5660 GN=LBRM_18_1400 PE=4 SV=1	A4H9P0	27	1	1	821	7	1490;1674;2557;3070;6670;7919;9057;10182;12705;12710;13325;15313;15459;15675;18154;19365;20473;20754;20988;22042;25966;29071;29921;32185;32689;34530;34550
tr|A4H9Q9|A4H9Q9_LEIBR Nonspecific nucleoside hydrolasewith=GeneDB:LmjF18.1580 OS=Leishmania braziliensis OX=5660 GN=LBRM_18_1610 PE=1 SV=1	A4H9Q9	5;2;2	5;2;2	3	313;313;313	20	14207;25224;28307;31582;34628
tr|A4HAA2|A4HAA2_LEIBR Peptidylprolyl isomerase OS=Leishmania braziliensis OX=5660 GN=LBRM_19_1790 PE=4 SV=1	A4HAA2	11	11	1	432	90	2174;2686;13120;14839;16072;21348;24513;29693;29824;31894;33026
tr|A4HAD2|A4HAD2_LEIBR APX protein OS=Leishmania braziliensis OX=5660 GN=APX PE=3 SV=1;tr|A0A088RQL7|A0A088RQL7_9TRYP Ascorbate-dependent peroxidase, putative OS=Leishmania panamensis OX=5679 GN=APX PE=3 SV=1;tr|A0A1E1IU13|A0A1E1IU13_LEIGU Ascorbate-depend	A4HAD2;A0A088RQL7;A0A1E1IU13	7;6;6	7;6;6	3	305;305;325	45	2447;4626;4635;4755;15283;19255;34983
tr|A7UFH5|A7UFH5_LEIBR Glucose-6-phosphate 1-dehydrogenase OS=Leishmania braziliensis OX=5660 GN=G6PD PE=3 SV=1;tr|A4HAD3|A4HAD3_LEIBR Glucose-6-phosphate 1-dehydrogenase OS=Leishmania braziliensis OX=5660 GN=LBRM_20_0160 PE=3 SV=1;tr|A7UFH2|A7UFH2_LEIBR G	A7UFH5;A4HAD3;A7UFH2;A7UFH7;Q8I909;Q8I908;I1V0W2;I1V0V6;I1V0X2;I1V0W1	14;14;14;13;12;11;7;7;7;7;6;6;6;6;6;6;6;4;4;4;4;4;4;4;4;3;3;1;1	1;1;1;1;1;1;1;1;1;1;0;0;0;1;1;1;1;0;0;0;0;0;1;1;1;0;0;0;0	29	562;561;561;562;562;492;227;227;227;227;227;227;227;227;227;227;227;227;227;227;268;227;187;187;187;288;187;95;76	10	7596;7884;11055;12065;12882;13386;13687;18424;18510;23817;24213;28313;32336;34028
tr|A4HAX3|A4HAX3_LEIBR Contig, possible fusion of chromosomes 20 and 34 OS=Leishmania braziliensis OX=5660 GN=LBRM_20_2120 PE=4 SV=1	A4HAX3	3	3	1	834	7	754;3510;33131
tr|A4HAX5|A4HAX5_LEIBR Contig, possible fusion of chromosomes 20 and 34 OS=Leishmania braziliensis OX=5660 GN=LBRM_20_2140 PE=4 SV=1;tr|A0A1E1IUW0|A0A1E1IUW0_LEIGU Alba domain-containing protein OS=Leishmania guyanensis OX=5670 GN=LgM4147LRVhigh.20.00860.0	A4HAX5;A0A1E1IUW0;A0A088S825	4;3;3	4;3;3	3	198;198;198	67	4577;21916;28832;28841
tr|A4HAY4|A4HAY4_LEIBR Contig, possible fusion of chromosomes 20 and 34 OS=Leishmania braziliensis OX=5660 GN=LBRM_20_2230 PE=4 SV=1;tr|A0A1E1IUX5|A0A1E1IUX5_LEIGU Putative NADPH-cytochrome p450 reductase-like protein OS=Leishmania guyanensis OX=5670 GN=Lg	A4HAY4;A0A1E1IUX5;A0A088RPJ8	4;3;3	4;3;3	3	624;624;624	10	4631;18716;27928;34033
tr|A4HBA3|A4HBA3_LEIBR Contig, possible fusion of chromosomes 20 and 34 OS=Leishmania braziliensis OX=5660 GN=LBRM_20_3430 PE=4 SV=1;tr|A0A1E1IUW3|A0A1E1IUW3_LEIGU Uncharacterized protein OS=Leishmania guyanensis OX=5670 GN=LgM4147LRVhigh.20.00911.00680 PE	A4HBA3;A0A1E1IUW3;A0A088S8C5	4;3;3	4;3;3	3	288;288;288	13	220;2756;29218;33147
tr|A4HBG6|A4HBG6_LEIBR Contig, possible fusion of chromosomes 20 and 34 OS=Leishmania braziliensis OX=5660 GN=LBRM_20_4060 PE=4 SV=1;tr|A0A088RPL9|A0A088RPL9_9TRYP 1,2-Dihydroxy-3-keto-5-methylthiopentene dioxygenase, putative OS=Leishmania panamensis OX=5	A4HBG6;A0A088RPL9;A0A1E1IV28	18;17;15	18;17;15	3	280;280;280	107	1191;3381;4524;10337;10667;14760;14786;16115;16787;18827;19246;20048;23216;23924;23958;25383;32602;33505
tr|A4HBM3|A4HBM3_LEIBR Phosphotransferase OS=Leishmania braziliensis OX=5660 GN=LBRM_21_0310 PE=3 SV=1;tr|A0A5B8YYT1|A0A5B8YYT1_LEIBR Phosphotransferase (Fragment) OS=Leishmania braziliensis OX=5660 PE=3 SV=1	A4HBM3;A0A5B8YYT1	21;11	2;1	2	471;245	9	296;3335;4726;5144;5382;6761;11545;12983;15120;15677;16613;19718;20172;20339;20444;20452;22535;24086;32241;32352;33578
tr|A4HC79|A4HC79_LEIBR Uncharacterized protein OS=Leishmania braziliensis OX=5660 GN=LBRM_22_0280 PE=3 SV=1;tr|A0A088RQS8|A0A088RQS8_9TRYP Uncharacterized protein OS=Leishmania panamensis OX=5679 GN=LPMP_220290 PE=3 SV=1	A4HC79;A0A088RQS8	2;1	2;1	2	458;458	1	4364;10331
tr|A4HCA4|A4HCA4_LEIBR Uncharacterized protein OS=Leishmania braziliensis OX=5660 GN=LBRM_22_0530 PE=4 SV=2	A4HCA4	1	1	1	492	7	17877
tr|A4HCL0|A4HCL0_LEIBR Uncharacterized protein (Fragment) OS=Leishmania braziliensis OX=5660 GN=LbrM_22_1600 PE=4 SV=1;tr|A4HCL2|A4HCL2_LEIBR Uncharacterized protein OS=Leishmania braziliensis OX=5660 GN=LbrM_22_1620 PE=4 SV=1	A4HCL0;A4HCL2	1;1	1;1	2	1384;2073	7	4696
tr|A4HCQ1|A4HCQ1_LEIBR Putative NADP-dependent alcohol dehydrogenase OS=Leishmania braziliensis OX=5660 GN=LBRM_23_0400 PE=3 SV=1	A4HCQ1	13	1	1	351	12	1862;2290;4571;5605;9795;13231;16622;17147;20322;23516;28381;31512;31564
tr|A4HD34|A4HD34_LEIBR Uncharacterized protein OS=Leishmania braziliensis OX=5660 GN=LBRM_23_1740 PE=4 SV=1	A4HD34	2	2	1	470	1	20528;20536
tr|A4HD69|A4HD69_LEIBR Cap-specific mRNA (nucleoside-2-O-)-methyltransferase OS=Leishmania braziliensis OX=5660 GN=LBRM_24_0110 PE=4 SV=1;tr|A0A1E1IX86|A0A1E1IX86_LEIGU Cap-specific mRNA (nucleoside-2-O-)-methyltransferase OS=Leishmania guyanensis OX=567	A4HD69;A0A1E1IX86;A0A088SAJ9	2;1;1	2;1;1	3	437;437;437	2	4423;12749
tr|A4HDD4|A4HDD4_LEIBR Malic enzyme OS=Leishmania braziliensis OX=5660 GN=LBRM_24_0780 PE=3 SV=2;tr|A0A1E1IXE0|A0A1E1IXE0_LEIGU Malic enzyme OS=Leishmania guyanensis OX=5670 GN=LgM4147LRVhigh.24.01170.00300 PE=3 SV=1;tr|A0A088RRJ0|A0A088RRJ0_9TRYP Malic en	A4HDD4;A0A1E1IXE0;A0A088RRJ0	11;10;10	11;10;10	3	571;571;571	51	3886;11060;11479;12074;15157;15451;19704;21266;24958;27844;33906
tr|A4HDM3|A4HDM3_LEIBR Succinate dehydrogenase [ubiquinone] flavoprotein subunit, mitochondrial OS=Leishmania braziliensis OX=5660 GN=LBRM_24_1690 PE=3 SV=1	A4HDM3	8	8	1	607	11	662;4627;4690;7861;10447;13126;33404;34931
tr|A4HDS2|A4HDS2_LEIBR HMG_CoA_synt_N domain-containing protein OS=Leishmania braziliensis OX=5660 GN=LBRM_24_2190 PE=4 SV=1;tr|A0A1E1J807|A0A1E1J807_LEIGU HMG_CoA_synt_N domain-containing protein OS=Leishmania guyanensis OX=5670 GN=LgM4147LRVhigh.34.02151	A4HDS2;A0A1E1J807;A0A088RSG0	13;12;12	13;12;12	3	501;501;501	47	56;1817;2324;2839;7122;8455;9040;12589;12630;20942;30648;31588;32742
tr|A4HDS9|A4HDS9_LEIBR Putative basal body component OS=Leishmania braziliensis OX=5660 GN=LBRM_24_2260 PE=4 SV=1;tr|A0A1E1J5V6|A0A1E1J5V6_LEIGU Basal body component, putative,ML protein OS=Leishmania guyanensis OX=5670 GN=LgM4147LRVhigh.34.02151.00930 PE=	A4HDS9;A0A1E1J5V6;A0A088RRU3	4;3;3	4;3;3	3	1438;1438;1438	4	8122;12987;13450;19256
tr|A4HE84|A4HE84_LEIBR Uncharacterized protein (Fragment) OS=Leishmania braziliensis OX=5660 GN=LBRM_25_1380 PE=4 SV=1;tr|A0A1E1IY46|A0A1E1IY46_LEIGU Uncharacterized protein OS=Leishmania guyanensis OX=5670 GN=LgM4147LRVhigh.25.01240.00400 PE=4 SV=1;tr|A0A	A4HE84;A0A1E1IY46;A0A088RSV2;A4HEI8	5;4;4;4	5;4;4;4	4	846;337;689;874	6	3077;7865;15342;23240;26368
tr|A4HEE5|A4HEE5_LEIBR Putative aminopeptidase P1 OS=Leishmania braziliensis OX=5660 GN=LBRM_25_2020 PE=3 SV=1;tr|A0A1E1IYA7|A0A1E1IYA7_LEIGU Aminopeptidase P1, putative,metallo-peptidase,Clan MG, Family M24 (Fragment) OS=Leishmania guyanensis OX=5670 GN=L	A4HEE5;A0A1E1IYA7;A0A088RT85	11;7;6;3	11;7;6;3	4	601;358;362;154	56	1206;1962;6135;11809;12396;13558;13575;19634;22641;29594;33134
tr|A4HET8|A4HET8_LEIBR Putative asparagine synthetase a OS=Leishmania braziliensis OX=5660 GN=LBRM_26_0840 PE=4 SV=1	A4HET8	7	1	1	353	28	2526;3824;4158;12807;25734;30674;31252
tr|A4HF40|A4HF40_LEIBR Uncharacterized protein OS=Leishmania braziliensis OX=5660 GN=LBRM_26_1880 PE=4 SV=1	A4HF40	17	1	1	878	1	4137;5301;5594;6113;6301;6366;8233;12602;13208;17578;19188;23215;23978;26400;29896;33188;35004
tr|A4HPM0|A4HPM0_LEIBR Putative polyubiquitin OS=Leishmania braziliensis OX=5660 GN=LBRM_35_3760 PE=4 SV=1;tr|A4HFB9|A4HFB9_LEIBR Polyubiquitin, putative OS=Leishmania braziliensis OX=5660 GN=LbrM_26_2680 PE=4 SV=1;tr|A4HJH0|A4HJH0_LEIBR 60S ribosomal prot	A4HPM0;A4HFB9;A4HJH0;A0A1E1J2Z4;A0A088RX95	3;3;2;2;2;1;1	3;3;2;2;2;1;1	7	992;1068;128;128;128;115;148	71	7863;28110;28611
tr|A4HFG6|A4HFG6_LEIBR Ribokinase OS=Leishmania braziliensis OX=5660 GN=LBRM_27_0510 PE=3 SV=1;tr|A0A1E1IZ88|A0A1E1IZ88_LEIGU Ribokinase OS=Leishmania guyanensis OX=5670 GN=LgM4147LRVhigh.27.01360.00090 PE=3 SV=1;tr|A0A088RTD8|A0A088RTD8_9TRYP Ribokinase O	A4HFG6;A0A1E1IZ88;A0A088RTD8	15;13;12	15;13;12	3	329;329;329	122	2027;2390;2782;3646;10133;12201;12470;12483;21113;23467;23632;26460;30218;30228;34414
tr|A4HFH5|A4HFH5_LEIBR Putative calpain-like cysteine peptidase OS=Leishmania braziliensis OX=5660 GN=LBRM_27_0600 PE=4 SV=2;tr|A0A088RVX6|A0A088RVX6_9TRYP Calpain-like cysteine peptidase, putative (Fragment) OS=Leishmania panamensis OX=5679 GN=LPMP_270480	A4HFH5;A0A088RVX6	11;9;2	4;2;2	3	4972;1996;171	10	1640;3279;4532;4835;11301;20883;25548;30150;33575;33709;34904
tr|A4HFH6|A4HFH6_LEIBR Putative calpain-like cysteine peptidase OS=Leishmania braziliensis OX=5660 GN=LBRM_27_0610 PE=4 SV=2	A4HFH6	87	87	1	6164	428	144;160;440;676;811;826;1063;1084;1388;1391;1398;1428;1814;2025;2430;2473;2691;2750;3612;3780;3900;4151;4532;4835;4972;4981;4982;5045;5178;5188;5327;5442;5587;7727;8361;9377;10006;10169;11183;12405;13158;13205;13610;13848;13887;14155;14281;14656;14779;14856;14861;15665;16462;17273;17944;18101;18103;18375;18383;18487;18628;19181;19318;19374;19857;20762;20883;20947;21007;22622;22728;22859;24760;252…
tr|A4HFK9|A4HFK9_LEIBR Uncharacterized protein OS=Leishmania braziliensis OX=5660 GN=LBRM_27_0940 PE=4 SV=1	A4HFK9	13	13	1	757	63	5403;6893;8493;8647;9970;13818;14240;15680;16953;21756;28431;31285;34019
tr|A4HFN4|A4HFN4_LEIBR Uncharacterized protein OS=Leishmania braziliensis OX=5660 GN=LBRM_27_1190 PE=4 SV=1;tr|A0A1E1IZA7|A0A1E1IZA7_LEIGU Uncharacterized protein OS=Leishmania guyanensis OX=5670 GN=LgM4147LRVhigh.27.01391.00080 PE=4 SV=1;tr|A0A088SCQ3|A0A	A4HFN4;A0A1E1IZA7;A0A088SCQ3	2;1;1	2;1;1	3	660;660;660	2	11785;27227
tr|A4HFS7|A4HFS7_LEIBR Putative peptidyl dipeptidase OS=Leishmania braziliensis OX=5660 GN=LBRM_27_1640 PE=3 SV=1;tr|A4HG37|A4HG37_LEIBR Metallo-peptidase, Clan MA(E), Family M3 OS=Leishmania braziliensis OX=5660 GN=LBRM_27_2780 PE=3 SV=1;tr|A4HFS8|A4HFS8_	A4HFS7;A4HG37;A4HFS8;A4HG35	3;3;2;2;1;1	3;3;2;2;1;1	6	460;494;460;678;193;317	3	7651;12271;18017
tr|A4HFV6|A4HFV6_LEIBR Uncharacterized protein OS=Leishmania braziliensis OX=5660 GN=LBRM_27_1960 PE=4 SV=2	A4HFV6	4;1	4;1	2	2305;894	8	26;17022;18627;24584
tr|A4HFX3|A4HFX3_LEIBR Putative calpain-like cysteine peptidase OS=Leishmania braziliensis OX=5660 GN=LBRM_27_2140 PE=4 SV=2	A4HFX3	14	1	1	5582	1	1655;1661;3672;4532;5587;6039;7598;9377;12504;20464;25548;30150;31771;33575
tr|A4HFY0|A4HFY0_LEIBR Putative branched-chain amino acid aminotransferase OS=Leishmania braziliensis OX=5660 GN=LBRM_27_2210 PE=3 SV=1;tr|A0A1E1IZN9|A0A1E1IZN9_LEIGU Branched-chain amino acid aminotransferase,putative OS=Leishmania guyanensis OX=5670 GN=L	A4HFY0;A0A1E1IZN9;A0A088RTW4	9;8;8	9;8;8	3	401;401;401	19	2608;5395;8356;11282;14119;16067;27699;29018;31233
tr|A4HG87|A4HG87_LEIBR Carbonic anhydrase-like protein OS=Leishmania braziliensis OX=5660 GN=LBRM_28_0490 PE=4 SV=1;tr|A0A1E1IZX4|A0A1E1IZX4_LEIGU Putative carbonic anhydrase-like protein OS=Leishmania guyanensis OX=5670 GN=LgM4147LRVhigh.28.01530.00420 PE	A4HG87;A0A1E1IZX4;A0A088RUA1	2;1;1	2;1;1	3	615;619;619	16	9613;15096
tr|A4HGD1|A4HGD1_LEIBR Uncharacterized protein OS=Leishmania braziliensis OX=5660 GN=LBRM_28_0940 PE=4 SV=1	A4HGD1	1	1	1	575	2	31780
tr|A4HGG7|A4HGG7_LEIBR Putative glucose-regulated protein 78 OS=Leishmania braziliensis OX=5660 GN=LBRM_28_1300 PE=3 SV=1	A4HGG7	45	45	1	658	885	1601;3647;4616;5941;5976;6364;6365;6899;7046;8716;8722;8871;8880;9622;10526;11172;13242;14086;14935;15895;15954;16264;16274;17401;18188;18781;18907;20194;20818;21886;22099;22168;22225;22272;23118;23209;23559;23563;23607;23945;24487;26171;31056;34823;34831
tr|A4HGH0|A4HGH0_LEIBR SGL domain-containing protein OS=Leishmania braziliensis OX=5660 GN=LBRM_28_1330 PE=4 SV=1	A4HGH0	1	1	1	408	3	29299
tr|A4HGS5|A4HGS5_LEIBR Putative glycoprotein 96-92 OS=Leishmania braziliensis OX=5660 GN=LBRM_28_2410 PE=4 SV=1	A4HGS5	5;1;1	5;1;1	3	403;403;403	15	759;7037;10741;15230;17929
tr|A4HGY1|A4HGY1_LEIBR Putative heat-shock protein hsp70 OS=Leishmania braziliensis OX=5660 GN=LBRM_28_2990 PE=3 SV=1;tr|O76958|O76958_LEIBR Heat shock protein 70 (Fragment) OS=Leishmania braziliensis OX=5660 GN=HSP70 PE=2 SV=1	A4HGY1;O76958	35;27	35;27	2	654;514	837	2936;3407;3879;4277;4414;7139;7868;8713;13649;13982;14025;14068;15413;16229;19043;19518;19560;20220;20638;21089;21209;21237;21990;22285;22294;23026;23822;23831;26020;26745;26938;29529;30836;32559;34054
tr|A4HGZ4|A4HGZ4_LEIBR Glutamate dehydrogenase OS=Leishmania braziliensis OX=5660 GN=LBRM_28_3120 PE=3 SV=1;tr|A0A1E1J0N6|A0A1E1J0N6_LEIGU Glutamate dehydrogenase OS=Leishmania guyanensis OX=5670 GN=LgM4147LRVhigh.28.01560.00120 PE=3 SV=1;tr|A0A088RV80|A0A	A4HGZ4;A0A1E1J0N6;A0A088RV80	15;14;14	15;14;14	3	452;452;452	87	1380;3122;5298;8221;8579;9023;9148;12121;12804;19330;22116;22198;29710;32394;32523
tr|A4HH19|A4HH19_LEIBR Uncharacterized protein OS=Leishmania braziliensis OX=5660 GN=LBRM_29_0120 PE=3 SV=2;tr|A0A1E1IY64|A0A1E1IY64_LEIGU Uncharacterized protein (Fragment) OS=Leishmania guyanensis OX=5670 GN=LgM4147LRVhigh.20.01570.00110 PE=4 SV=1;tr|A0A	A4HH19;A0A1E1IY64;A0A088SDX7	2;1;1	2;1;1	3	2792;193;2001	8	18818;18823
tr|A4HH33|A4HH33_LEIBR TPR_REGION domain-containing protein OS=Leishmania braziliensis OX=5660 GN=LBRM_29_0260 PE=4 SV=1	A4HH33	12	12	1	385	188	2130;5085;5093;10408;12913;14194;16539;22689;22701;22947;23757;28418
tr|A4HH74|A4HH74_LEIBR Uncharacterized protein OS=Leishmania braziliensis OX=5660 GN=LBRM_29_0680 PE=4 SV=1	A4HH74	1	1	1	138	1	19768
tr|A4HH83|A4HH83_LEIBR Putative heat shock protein 90 OS=Leishmania braziliensis OX=5660 GN=LBRM_29_0780 PE=3 SV=1	A4HH83	24	1	1	787	38	1129;1152;2482;4666;4700;5320;6370;6495;7260;8211;9847;10240;11118;11209;11272;11947;12109;17288;20600;24051;24453;31177;32173;33474
tr|A4HHA6|A4HHA6_LEIBR Uncharacterized protein OS=Leishmania braziliensis OX=5660 GN=LBRM_29_1020 PE=4 SV=1	A4HHA6	16	1	1	754	8	2172;2536;5362;5387;9451;11036;11608;13378;13871;15692;16824;20061;22636;31129;34968;35095
tr|A4HHM9|A4HHM9_LEIBR Ubiquitin carboxyl-terminal hydrolase OS=Leishmania braziliensis OX=5660 GN=LBRM_29_2270 PE=3 SV=1;tr|A0A1E1J189|A0A1E1J189_LEIGU Ubiquitin carboxyl-terminal hydrolase OS=Leishmania guyanensis OX=5670 GN=LgM4147LRVhigh.29.01600.00080	A4HHM9;A0A1E1J189;A0A088RW14	7;6;5	7;6;5	3	751;751;751	21	289;319;338;6442;7368;16668;29944
tr|A4HHN0|A4HHN0_LEIBR Enoyl-CoA hydratase/isomerase-like protein OS=Leishmania braziliensis OX=5660 GN=LBRM_29_2280 PE=3 SV=1	A4HHN0	9	9	1	267	73	1168;1314;3834;6469;8975;12612;16738;19837;27824
tr|A4HHY2|A4HHY2_LEIBR Kinesin-like protein OS=Leishmania braziliensis OX=5660 GN=LBRM_30_0390 PE=3 SV=1;tr|A0A088RWH6|A0A088RWH6_9TRYP Kinesin-like protein OS=Leishmania panamensis OX=5679 GN=LPMP_300360 PE=3 SV=1;tr|A0A1E1J1J4|A0A1E1J1J4_LEIGU Kinesin-li	A4HHY2;A0A088RWH6;A0A1E1J1J4	4;3;2	4;3;2	3	607;613;613	12	7431;19406;24583;28382
tr|A4HI44|A4HI44_LEIBR Adenosine kinase OS=Leishmania braziliensis OX=5660 GN=LBRM_30_1010 PE=3 SV=1	A4HI44	8	8	1	345	19	320;388;2598;3798;4195;11116;19567;26391
tr|A4HIG5|A4HIG5_LEIBR Uncharacterized protein OS=Leishmania braziliensis OX=5660 GN=LBRM_30_2280 PE=4 SV=1	A4HIG5	8	8	1	353	83	1647;8119;9282;20705;22657;24772;27862;33601
tr|A4HIH8|A4HIH8_LEIBR Putative heat shock 70-related protein 1,mitochondrial OS=Leishmania braziliensis OX=5660 GN=LBRM_30_2420 PE=3 SV=1	A4HIH8	32	30	1	651	654	2238;2258;3783;4334;4340;4472;4473;6831;7695;8681;8784;12335;15266;15273;16000;19386;21714;22285;22294;22749;23425;23573;23917;26116;28042;28047;29157;29290;31864;33167;33254;35087
tr|A4HIQ1|A4HIQ1_LEIBR Meiosis-specific nuclear structural protein 1 OS=Leishmania braziliensis OX=5660 GN=LBRM_30_3160 PE=3 SV=1;tr|A0A088RZ02|A0A088RZ02_9TRYP Meiosis-specific nuclear structural protein 1 OS=Leishmania panamensis OX=5679 GN=LPMP_303130 P	A4HIQ1;A0A088RZ02;A0A1E1J2E5	5;4;4	5;4;4	3	411;411;446	24	1702;3953;6114;7622;31844
tr|A4HIR9|A4HIR9_LEIBR Uncharacterized protein OS=Leishmania braziliensis OX=5660 GN=LBRM_30_3350 PE=4 SV=1;tr|A0A1E1J2B8|A0A1E1J2B8_LEIGU Uncharacterized protein OS=Leishmania guyanensis OX=5670 GN=LgM4147LRVhigh.30.01691.00770 PE=4 SV=1;tr|A0A088RZ18|A0A	A4HIR9;A0A1E1J2B8;A0A088RZ18	18;16;16	18;16;16	3	358;358;358	67	1396;5206;5480;8623;10205;11512;12104;12229;12298;12718;12721;33632;33892;33893;33896;33903;34916;34917
tr|A4HIY0|A4HIY0_LEIBR Paraflagellar rod protein 1D OS=Leishmania braziliensis OX=5660 GN=LBRM_31_0160 PE=4 SV=1;tr|A0A088RXX8|A0A088RXX8_9TRYP Paraflagellar rod protein 1D, putative OS=Leishmania panamensis OX=5679 GN=LPMP_291770 PE=4 SV=1;tr|A0A1E1J129|A	A4HIY0;A0A088RXX8;A0A1E1J129	40;39;36	40;39;36	3	595;595;524	533	527;564;1518;4130;4911;6712;6968;7418;7608;10058;13484;13513;16080;17244;17608;17627;17766;18841;20410;20458;20579;22722;22762;22921;23724;23740;23796;23968;24044;24843;26057;28795;28844;29130;30477;30935;30962;33289;33465;33658
tr|A4HJ23|A4HJ23_LEIBR Putative cytoskeleton-associated protein CAP5.5 OS=Leishmania braziliensis OX=5660 GN=LBRM_31_0600 PE=4 SV=2	A4HJ23	4	4	1	484	35	8636;21563;22776;27992
tr|A4HJ80|A4HJ80_LEIBR Uncharacterized protein OS=Leishmania braziliensis OX=5660 GN=LBRM_31_1200 PE=4 SV=1;tr|A0A1E1J2R0|A0A1E1J2R0_LEIGU Uncharacterized protein OS=Leishmania guyanensis OX=5670 GN=LgM4147LRVhigh.31.01780.00050 PE=4 SV=1;tr|A0A088RZJ1|A0A	A4HJ80;A0A1E1J2R0;A0A088RZJ1	2;1;1	2;1;1	3	1150;1141;1150	3	3238;25562
tr|A4HJF7|A4HJF7_LEIBR Nucleosome assembly protein-like protein OS=Leishmania braziliensis OX=5660 GN=LBRM_31_1980 PE=3 SV=1;tr|A0A088SG28|A0A088SG28_9TRYP Nucleosome assembly protein-like protein OS=Leishmania panamensis OX=5679 GN=LPMP_311670 PE=3 SV=1;t	A4HJF7;A0A088SG28;A0A1E1J9M0	6;5;4	6;5;4	3	407;407;398	9	4893;8344;15465;19362;22714;27683
tr|A4HJP8|A4HJP8_LEIBR Calreticulin OS=Leishmania braziliensis OX=5660 GN=LBRM_31_2940 PE=3 SV=2	A4HJP8	8	8	1	422	107	5015;7376;8820;13392;23684;28083;30889;34310
tr|A4HK00|A4HK00_LEIBR Uncharacterized protein OS=Leishmania braziliensis OX=5660 GN=LBRM_32_0260 PE=4 SV=1;tr|A0A1E1J3C3|A0A1E1J3C3_LEIGU Uncharacterized protein OS=Leishmania guyanensis OX=5670 GN=LgM4147LRVhigh.32.01860.00200 PE=4 SV=1;tr|A0A088S036|A0A	A4HK00;A0A1E1J3C3;A0A088S036	2;1;1	2;1;1	3	770;770;770	1	19294;24214
tr|A4HK20|A4HK20_LEIBR Putative ATP-dependent RNA helicase OS=Leishmania braziliensis OX=5660 GN=LBRM_32_0470 PE=3 SV=1;tr|A0A1E1J3E2|A0A1E1J3E2_LEIGU ATP-dependent RNA helicase, putative OS=Leishmania guyanensis OX=5670 GN=LgM4147LRVhigh.32.01860.00400 PE	A4HK20;A0A1E1J3E2;A0A088S055	26;25;25;1;1;1	26;25;25;1;1;1	6	604;604;604;974;974;974	301	1589;1631;4193;4219;6892;7798;7898;9363;10194;10204;11858;12096;13087;13174;14337;20304;22611;23327;23629;24554;31496;32097;32114;32697;33498;34701
tr|A4HK26|A4HK26_LEIBR Putative prostaglandin f synthase OS=Leishmania braziliensis OX=5660 GN=LBRM_32_0530 PE=4 SV=1;tr|A0A1E1J3F1|A0A1E1J3F1_LEIGU Prostaglandin f synthase, putative OS=Leishmania guyanensis OX=5670 GN=LgM4147LRVhigh.32.01860.00440 PE=4 S	A4HK26;A0A1E1J3F1;A0A088RYB1	3;2;2	3;2;2	3	280;280;280	6	4717;10081;12274
tr|A4HKS3|A4HKS3_LEIBR Putative proteasome regulatory non-ATP-ase subunit OS=Leishmania braziliensis OX=5660 GN=LBRM_32_3060 PE=4 SV=1;tr|A0A1E1J439|A0A1E1J439_LEIGU Proteasome regulatory non-ATP-ase subunit,putative OS=Leishmania guyanensis OX=5670 GN=LgM	A4HKS3;A0A1E1J439;A0A088RZ43	14;13;13	14;13;13	3	408;408;408	29	5174;10333;11190;15164;16016;16571;17912;19342;21290;24827;27304;29938;30636;33397
tr|A4HKU6|A4HKU6_LEIBR AMPK1_CBM domain-containing protein OS=Leishmania braziliensis OX=5660 GN=LBRM_32_3300 PE=4 SV=2;tr|A0A1E1J477|A0A1E1J477_LEIGU AMPK1_CBM domain-containing protein OS=Leishmania guyanensis OX=5670 GN=LgM4147LRVhigh.32.01880.00730 PE=	A4HKU6;A0A1E1J477;A0A088RZ00	12;10;9	12;10;9	3	885;885;885	117	97;855;6432;14767;20923;21129;28644;29471;30092;32649;33064;34317
tr|A4HLA1|A4HLA1_LEIBR Uncharacterized protein OS=Leishmania braziliensis OX=5660 GN=LBRM_33_0650 PE=4 SV=1;tr|A0A1E1J6N9|A0A1E1J6N9_LEIGU Uncharacterized protein OS=Leishmania guyanensis OX=5670 GN=LgM4147LRVhigh.33.01950.00230 PE=4 SV=1;tr|A0A088RZC6|A0A	A4HLA1;A0A1E1J6N9;A0A088RZC6	2;1;1	2;1;1	3	126;126;126	3	16917;18433
tr|A4HLC9|A4HLC9_LEIBR Tubulin beta chain OS=Leishmania braziliensis OX=5660 GN=LBRM_33_0930 PE=3 SV=1;tr|A4HLC8|A4HLC8_LEIBR Tubulin beta chain OS=Leishmania braziliensis OX=5660 GN=LBRM_33_0920 PE=3 SV=1;tr|A4HC48|A4HC48_LEIBR Tubulin beta chain OS=Leish	A4HLC9;A4HLC8;A4HC48;Q0PGS9;A4HLD1;A0A088RZE1	18;18;14;13;12;12;7;5	18;18;14;13;12;12;7;5	8	443;443;443;443;223;268;177;175	184	1322;3769;6951;8114;9438;9445;11063;11444;15572;16768;17673;18832;20499;21606;22126;26422;31297;34465
tr|A4HLU0|A4HLU0_LEIBR Uncharacterized protein OS=Leishmania braziliensis OX=5660 GN=LBRM_33_2560 PE=4 SV=1	A4HLU0	2	2	1	894	64	30088;32516
tr|A4HM36|A4HM36_LEIBR Pyruvate kinase OS=Leishmania braziliensis OX=5660 GN=LBRM_34_0010 PE=3 SV=1;tr|A4HM39|A4HM39_LEIBR Pyruvate kinase OS=Leishmania braziliensis OX=5660 GN=LBRM_34_0040 PE=3 SV=1;tr|A4HM41|A4HM41_LEIBR Pyruvate kinase OS=Leishmania bra	A4HM36;A4HM39;A4HM41	18;15;12	1;1;1	3	454;424;424	4	2095;4188;4396;4935;9904;10308;10735;10775;12317;12491;13569;20483;23091;23636;24183;27931;30282;34806
tr|A4HME0|A4HME0_LEIBR Putative NADH-dependent fumarate reductase OS=Leishmania braziliensis OX=5660 GN=LBRM_34_1100 PE=4 SV=1;tr|A4HME1|A4HME1_LEIBR Putative NADH-dependent fumarate reductase OS=Leishmania braziliensis OX=5660 GN=LBRM_34_1110 PE=4 SV=1;tr	A4HME0;A4HME1;A4HMD9	2;2;1	2;2;1	3	514;543;1147	2	17841;30686
tr|A4HMQ9|A4HMQ9_LEIBR Putative aminopeptidase P OS=Leishmania braziliensis OX=5660 GN=LBRM_34_2300 PE=3 SV=1	A4HMQ9	14	1	1	484	4	2364;4053;8128;10283;11161;12197;12490;13436;15473;26532;29449;29621;29637;33484
tr|A4HMX3|A4HMX3_LEIBR Putative ubiquitin-activating enzyme e1 OS=Leishmania braziliensis OX=5660 GN=LBRM_34_2970 PE=3 SV=1;tr|A0A1E1J6B8|A0A1E1J6B8_LEIGU Ubiquitin-activating enzyme e1, putative OS=Leishmania guyanensis OX=5670 GN=LgM4147LRVhigh.34.02170.	A4HMX3;A0A1E1J6B8;A0A088SJB7	8;7;7	8;7;7	3	1154;1154;1154	38	3758;4948;14627;15203;17855;21383;33997;34364
tr|A4HNA7|A4HNA7_LEIBR Uncharacterized protein OS=Leishmania braziliensis OX=5660 GN=LBRM_34_4360 PE=4 SV=1	A4HNA7	1	1	1	525	2	15284
tr|A4HNK9|A4HNK9_LEIBR N-acetylglucosamine-6-phosphate deacetylase-like protein OS=Leishmania braziliensis OX=5660 GN=LBRM_35_0080 PE=4 SV=1	A4HNK9	1	1	1	432	1	6954
tr|A4HNX3|A4HNX3_LEIBR Uncharacterized protein OS=Leishmania braziliensis OX=5660 GN=LBRM_35_1260 PE=4 SV=1;tr|A0A5B8YZ48|A0A5B8YZ48_LEIBR Ch36-1190 protein (Fragment) OS=Leishmania braziliensis OX=5660 PE=4 SV=1	A4HNX3;A0A5B8YZ48	7;5	1;1	2	455;262	1	1185;5208;18034;20525;23361;26545;32707
tr|A4HP23|A4HP23_LEIBR Clathrin heavy chain OS=Leishmania braziliensis OX=5660 GN=LBRM_35_1780 PE=3 SV=1;tr|A0A1E1J7A7|A0A1E1J7A7_LEIGU Clathrin heavy chain OS=Leishmania guyanensis OX=5670 GN=LgM4147LRVhigh.35.02240.00430 PE=3 SV=1;tr|A0A088S233|A0A088S23	A4HP23;A0A1E1J7A7;A0A088S233	4;3;3	4;3;3	3	1694;1694;1694	8	1967;13295;13696;13815
tr|A4HP69|A4HP69_LEIBR Chaperonin HSP60, mitochondrial OS=Leishmania braziliensis OX=5660 GN=LBRM_35_2240 PE=3 SV=1;tr|O61118|O61118_LEIBR Chaperonin 60 (Fragment) OS=Leishmania braziliensis OX=5660 GN=cpn60 PE=3 SV=1;tr|A0A088SKJ4|A0A088SKJ4_9TRYP Chapero	A4HP69;O61118;A0A088SKJ4	7;6;6;1;1;1	1;1;1;0;0;0	6	564;501;566;594;594;594	2	369;4534;4765;18963;27982;31325;31842
tr|A4HP70|A4HP70_LEIBR Chaperonin HSP60, mitochondrial OS=Leishmania braziliensis OX=5660 GN=LBRM_35_2250 PE=3 SV=1	A4HP70	8	8	1	562	41	369;4534;4765;7196;13443;18963;31325;31842
tr|A4HPA3|A4HPA3_LEIBR TAT protein OS=Leishmania braziliensis OX=5660 GN=TAT PE=3 SV=1	A4HPA3	9	1	1	449	2	1173;3785;13895;16663;19009;26602;26808;30649;35127
tr|A4HPA5|A4HPA5_LEIBR Methyltransferase OS=Leishmania braziliensis OX=5660 GN=LBRM_35_2600 PE=3 SV=2;tr|A0A1E1J7K0|A0A1E1J7K0_LEIGU Methyltransferase OS=Leishmania guyanensis OX=5670 GN=LgM4147LRVhigh.35.02240.01230 PE=3 SV=1;tr|A0A088SKN2|A0A088SKN2_9TRY	A4HPA5;A0A1E1J7K0;A0A088SKN2	5;4;4	5;4;4	3	353;353;353	6	6802;10387;12621;21342;33571
tr|A4HPM6|A4HPM6_LEIBR Cysteine synthase OS=Leishmania braziliensis OX=5660 GN=LBRM_35_3820 PE=4 SV=1	A4HPM6	4	4	1	333	18	14539;28248;31710;34452
tr|A4HPN3|A4HPN3_LEIBR Nudix hydrolase-like protein OS=Leishmania braziliensis OX=5660 GN=LBRM_35_3890 PE=4 SV=1;tr|A0A1E1J7X3|A0A1E1J7X3_LEIGU Putative nudix hydrolase-like protein OS=Leishmania guyanensis OX=5670 GN=LgM4147LRVhigh.35.02260.00130 PE=4 SV=	A4HPN3;A0A1E1J7X3	2;1	2;1	2	222;222	6	16995;27418
tr|A4HPP6|A4HPP6_LEIBR Uncharacterized protein OS=Leishmania braziliensis OX=5660 GN=LBRM_35_4020 PE=4 SV=1;tr|A0A1E1J8M4|A0A1E1J8M4_LEIGU Uncharacterized protein OS=Leishmania guyanensis OX=5670 GN=BN36_NA74500 PE=4 SV=1;tr|A0A088S2P2|A0A088S2P2_9TRYP Unc	A4HPP6;A0A1E1J8M4;A0A088S2P2	5;4;4	5;4;4	3	316;316;316	14	3278;4764;22825;24792;27816
tr|A4HPQ1|A4HPQ1_LEIBR Diadenosine tetraphosphate synthetase OS=Leishmania braziliensis OX=5660 GN=LBRM_35_4070 PE=3 SV=1;tr|A0A1E1J8M6|A0A1E1J8M6_LEIGU Diadenosine tetraphosphate synthetase OS=Leishmania guyanensis OX=5670 GN=BN36_NA74550 PE=3 SV=1;tr|A0A	A4HPQ1;A0A1E1J8M6;A0A088S2P6	18;16;16	18;16;16	3	627;627;627	136	1639;3735;5467;5599;6406;9420;13730;18265;20527;21437;24355;24559;30185;30576;30580;31669;32914;34585
tr|A4HPW4|A4HPW4_LEIBR Putative chaperone protein DNAj OS=Leishmania braziliensis OX=5660 GN=LBRM_35_4710 PE=4 SV=1;tr|A0A1E1J8U9|A0A1E1J8U9_LEIGU Chaperone protein DNAj, putative OS=Leishmania guyanensis OX=5670 GN=BN36_NA75170 PE=4 SV=1;tr|A0A088S4L9|A0A	A4HPW4;A0A1E1J8U9;A0A088S4L9	2;1;1	2;1;1	3	275;275;275	3	21783;26791
tr|A4HQ25|A4HQ25_LEIBR Casein kinase II subunit beta OS=Leishmania braziliensis OX=5660 GN=LBRM_35_5340 PE=3 SV=1	A4HQ25	5;2	5;2	2	276;276	5	6339;12378;27613;31122;35015
tr|A4HQF5|A4HQF5_LEIBR Uncharacterized protein OS=Leishmania braziliensis OX=5660 GN=LBRM_35_6680 PE=3 SV=2	A4HQF5	6	6	1	510	15	1296;1465;7407;18614;18622;23312
tr|A4HQG6|A4HQG6_LEIBR Putative histidine secretory acid phosphatase OS=Leishmania braziliensis OX=5660 GN=LBRM_35_6790 PE=4 SV=1;tr|A4HQG9|A4HQG9_LEIBR Putative histidine secretory acid phosphatase OS=Leishmania braziliensis OX=5660 GN=LBRM_35_6820 PE=4 S	A4HQG6;A4HQG9;A0A1E1J8F9;A0A088S333	2;2;1;1	2;2;1;1	4	441;520;323;548	14	16986;28056
tr|A4HQJ7|A4HQJ7_LEIBR Prolyl endopeptidase OS=Leishmania braziliensis OX=5660 GN=LBRM_35_7100 PE=3 SV=2	A4HQJ7	13	13	1	697	81	4435;9509;11860;14796;15637;17665;20978;23238;27857;29382;32834;33264;34400
tr|A4HQL6|A4HQL6_LEIBR Protein disulfide-isomerase OS=Leishmania braziliensis OX=5660 GN=LBRM_35_7320 PE=3 SV=1	A4HQL6	17	1	1	470	10	168;7054;9488;9866;10652;15994;17705;19890;19979;22147;23211;25155;25165;25492;26193;27309;28347
tr|A7UFH8|A7UFH8_9TRYP Glucose-6-phosphate 1-dehydrogenase OS=Leishmania lainsoni OX=5677 GN=G6PD PE=3 SV=1	A7UFH8	14	14	1	562	68	7596;11055;12065;12882;13386;13687;14521;18424;18510;23817;24213;28313;32336;34028
tr|A7UFI5|A7UFI5_9TRYP Glucose-6-phosphate isomerase OS=Leishmania lainsoni OX=5677 GN=GPI PE=3 SV=1;tr|A0A5B8YYN9|A0A5B8YYN9_9TRYP Glucose-6-phosphate isomerase (Fragment) OS=Leishmania lainsoni OX=5677 PE=3 SV=1	A7UFI5;A0A5B8YYN9	12;6	1;1	2	581;286	2	1882;3765;4363;12646;14111;14212;18509;20763;24156;24965;25114;27832
tr|C6KE48|C6KE48_LEIGU Cysteine protease OS=Leishmania guyanensis OX=5670 GN=CPB PE=3 SV=1;tr|A9QXJ6|A9QXJ6_9TRYP Cysteine protease OS=Leishmania panamensis OX=5679 PE=3 SV=1;tr|A0A1E1IQ45|A0A1E1IQ45_LEIGU Cysteine protease (Fragment) OS=Leishmania guyanen	C6KE48;A9QXJ6;A0A1E1IQ45;A0A088RJB4	4;4;2;2	4;4;2;2	4	441;441;321;442	14	4159;11508;22132;33388
	CON__ENSEMBL:ENSBTAP00000014147	1	1	1	113	0	32066
	CON__ENSEMBL:ENSBTAP00000038253	9	1	1	606	3	692;2877;5800;9266;16205;25658;28535;33738;33768
;	CON__ENSEMBL:ENSP00000377550;CON__P13646-1	7;6;2;1	2;2;0;0	4	420;458;424;422	5	1272;1737;8248;16320;16736;17151;23311
;	CON__O43790;CON__Q14533	19;17	18;16	2	486;505	14	746;2830;3215;4055;5507;5910;6345;8351;8360;9171;16224;16561;18033;18650;19226;28254;31510;32739;33784
;	CON__Q6NTB9;CON__O76009	11;11	11;11	2	404;404	13	5187;5398;7892;16667;16736;17015;19568;25632;26214;28173;34869
	CON__O76013	3	1	1	467	1	7597;7892;16320
	CON__O76014	3	1	1	471	0	16320;17097;28173
	CON__P00761	4	4	1	231	120	2647;17383;19179;30319
;	CON__Q2KJ62;CON__P01044-1	1;1	1;1	2	621;621	1	5370
	CON__P02533	15;5;5;5;4;4;1;1;1	5;1;0;0;0;0;0;0;0	9	472;452;456;456;400;403;93;295;431	58	1737;2574;3081;7998;11839;14816;16320;16714;17151;21156;24617;24618;29442;31791;32925
	CON__P02538	28;11;8;6;4;3;3;2;2;2	19;5;2;1;1;1;0;1;1;1	10	564;551;531;483;525;443;499;457;469;469	148	737;1498;2877;3181;5498;8504;9171;10678;11522;11912;14729;15646;18024;21354;21362;21392;22822;23046;23622;24587;24840;25740;27196;32579;33477;33738;33768;33872
	CON__P02662	10	10	1	199	116	6276;8845;8865;8870;12850;13027;13067;17714;23897;34409
	CON__P02663	9	9	1	207	103	2008;2319;7617;8435;8448;20798;28301;28324;34683
	CON__P02666	4	4	1	209	17	5186;12886;32027;32035
	CON__P02668	4	4	1	169	50	8787;24415;25873;34305
	CON__P02754	3	3	1	162	39	13335;17907;28999
	CON__P02768-1	19	14	1	609	149	86;200;429;433;851;4056;4482;5012;7984;9455;16098;16820;19454;19512;27464;29828;32360;34241;34481
	CON__P02769	37	37	1	607	389	868;3280;4044;4056;4084;4504;4526;5007;5898;6139;6157;7980;8308;9108;9996;12938;15952;16098;16827;17925;17949;19450;19512;19570;20945;23173;23318;23645;23850;25093;25563;27544;29714;32360;34215;34481;34506
	CON__P04259	26	2	1	564	6	737;2877;3181;3330;5498;8504;9171;11912;14729;15646;18024;21354;21362;21392;22822;23046;23625;24587;24829;25740;27196;32579;33477;33738;33768;33872
	CON__P04264	35;4	35;4	2	644;99	685	699;5514;5800;9266;9551;10459;10805;11879;12070;13552;15445;16975;18415;18842;18859;21354;21362;21616;23003;24592;24594;24846;25215;25289;25450;25658;25726;26365;28535;28744;28779;33461;33738;33768;33828
	CON__P08779	15;5;5	12;3;3	3	473;469;474	134	1737;2562;3081;5346;7744;7986;8129;11839;14816;16320;16714;17151;29442;31791;32925
	CON__P12763	7	7	1	359	62	1885;4091;4097;4170;13153;22785;29007
	CON__P13645	22;9;3;3;2;2;2;2;1;1;1	22;9;3;3;2;2;2;2;1;1;1	11	593;570;464;486;423;450;459;525;453;468;494	541	1034;1797;4263;11930;14165;16320;16714;17113;17962;21134;23268;23311;24619;24640;24868;25579;26217;26321;26447;31801;32925;33956
	CON__P13647	25	13	1	590	95	2849;5498;8349;8504;9171;11346;14738;15646;16558;18024;21354;21362;21392;23046;24773;24860;25742;27609;29263;29439;32705;33477;33738;33768;33831
	CON__P20930	5	5	1	4061	8	11780;13089;13090;13093;16661
	CON__P34955	8	8	1	416	14	258;592;4622;14284;15508;18432;18714;19011
	CON__P35527	19	18	1	623	350	5338;6771;8764;9574;10827;10914;10918;14169;14505;14512;16714;20595;22832;22895;23369;24931;26641;28494;32451
;	CON__P35908v2;CON__P35908	33;33;4;4	29;29;3;1	4	639;645;539;578	379	185;2877;5573;5839;8504;9266;10679;10889;10985;10998;11004;12038;12684;13552;15646;16205;18024;18416;18653;21392;22586;24418;25336;25702;26750;27190;27193;29403;30657;33738;33768;33882;34362
	CON__P48668	27	1	1	564	2	737;1498;2877;3181;5498;8504;9171;10678;11912;14729;15646;18024;21354;21362;21392;22822;23046;23622;24587;24829;25740;27196;32579;33477;33738;33768;33872
	CON__P78386	18	9	1	507	8	746;2831;3217;5507;5910;6345;8351;8360;9171;11044;11470;14799;16561;21066;25401;26446;28254;33782
;	CON__Q04695;CON__Q9QWL7	10;9	2;1	2	432;433	8	1751;7998;16320;16714;17151;21156;24617;24618;28171;31791
	CON__Q0V8M9	5	5	1	891	12	2926;5405;8401;11523;24373
	CON__Q14525	10	2	1	404	2	5187;7892;16320;16736;17015;19568;22022;25632;28173;34773
	CON__Q14532	11	7	1	448	2	1638;5398;7892;14185;16320;16737;20659;21157;23052;25632;33733
;	CON__Q9UE12;CON__Q15323	10;10	1;1	2	416;416	1	5187;5398;7892;16320;16736;17015;19568;25757;26214;28173
	CON__Q2UVX4	9	9	1	1662	16	394;468;5317;19010;25001;28276;29401;31362;32341
;;	CON__Q32MB2;CON__Q7RTS7;CON__Q3SY84	6;5;3	2;1;1	3	540;529;523	35	692;2920;8504;9175;15646;18024
	CON__Q3SZV7	4	4	1	460	9	4376;5040;22130;30617
	CON__Q3T052	9	9	1	916	70	67;6119;8414;9132;10484;12903;19827;32543;32587
	CON__Q497I4	8	3	1	455	3	7894;14185;16320;16736;17015;19568;23053;33994
	CON__Q5D862	5	5	1	2391	22	9544;12745;13040;14888;17219
	CON__Q61726	12	1	1	479	1	746;2827;3215;5507;5910;6345;8351;8360;9171;16561;18033;33782
	CON__Q6IFU5	3	1	1	431	1	7892;16736;25505
;	CON__Q9NSB2;CON__Q6ISB0	4;4	2;2	2	600;600	2	8504;9171;23057;30232
	CON__Q6KB66-1	1	1	1	452	3	26078
;	CON__Q8N1N4-2;CON__Q7RTT2	4;4	1;1	2	521;521	2	692;9171;18024;29098
	CON__Q86YZ3	7	7	1	2850	34	10474;11779;11921;12743;23298;24993;34155
;	CON__Q8IUT8;CON__O76011	10;9	2;2	2	436;394	2	7892;16667;16736;17015;18204;21158;25632;26214;28173;34773
	CON__Q92764	7	2	1	425	2	4349;7894;14185;16320;17015;19565;33994
	CON__Q9NSB4	9	7	1	513	5	1883;2827;5586;8351;8508;16591;18711;23033;33464
tr|E9AIM5|E9AIM5_LEIBR Contig, possible fusion of chromosomes 20 and 34 OS=Leishmania braziliensis OX=5660 GN=LBRM_20_5930 PE=4 SV=1;tr|A0A088RPR0|A0A088RPR0_9TRYP Aminoacylase, putative OS=Leishmania panamensis OX=5679 GN=LPMP_205860 PE=4 SV=1;tr|E9AIM3|E	E9AIM5;A0A088RPR0;E9AIM3;E9AIM4	3;2;2;2;1;1	3;2;2;2;1;1	6	394;394;402;450;134;450	5	9050;19292;26805
tr|E9JUG5|E9JUG5_LEIBR N(1),N(8)-bis(glutathionyl)spermidine reductase (Fragment) OS=Leishmania braziliensis OX=5660 GN=TR PE=3 SV=1;tr|E9JUH3|E9JUH3_LEIBR N(1),N(8)-bis(glutathionyl)spermidine reductase (Fragment) OS=Leishmania braziliensis OX=5660 GN=TR	E9JUG5;E9JUH3;E9JUH9;E9JUH4;E9JUG6;A4H480	11;10;10;10;10;8	11;10;10;10;10;8	6	483;483;483;483;483;491	108	6632;10588;14652;15661;16047;18313;23050;25334;28934;30012;30439
tr|I1V107|I1V107_9TRYP Glucose 6-phosphate dehydrogenase (Fragment) OS=Leishmania naiffi OX=5678 GN=G6PDH PE=4 SV=1;tr|I1V106|I1V106_9TRYP Glucose 6-phosphate dehydrogenase (Fragment) OS=Leishmania naiffi OX=5678 GN=G6PDH PE=4 SV=1;tr|I1V0T1|I1V0T1_9TRYP G	I1V107;I1V106;I1V0T1;I1V0S5	8;8;8;8	1;1;1;1	4	227;227;227;227	5	7032;7596;7884;11055;12882;13386;28313;34028
tr|I2FLG8|I2FLG8_LEIBR Heat-shock protein 70 kDa (Fragment) OS=Leishmania braziliensis OX=5660 GN=hsp70 PE=4 SV=1;tr|F6IA03|F6IA03_LEIBR Heat-shock protein 70 (Fragment) OS=Leishmania braziliensis OX=5660 GN=hsp70 PE=4 SV=1;tr|S6D4L4|S6D4L4_9TRYP Heat-shoc	I2FLG8;F6IA03;S6D4L4;D2EAX6;I2FLH4;S6D4L2;D2CRG1;I2FLH1;I2FLH0;I2FLG9;F6IA02;F6IA00;F6I9Z9;F6I9Z8;D2EAW4;D2EAW2;D2EAW1;A0A286MCP7;D2EAW8;D3WGE4;A0A451EHF3;A0A286MCP4;A0A2U7MTD7;A0A2U7N076;A0A286MCP6;A0A1L7SJF8;S6D2S0;A0A1L7SHB6;A0A3G1PVL3;A0A3G1PVP1;A0A286MCP3;D3WGE0;A0A3G1PVL1;A0A2S0SKN6;A0A1L7SDW6;A0A7D5JVJ8;A0A3G1PVK7;D3WGE5;D3WGD9;D2EAX0;A0A286MCP9	24;23;23;23;23;23;23;23;23;23;23;23;23;23;23;23;23;22;22;22;22;22;22;22;22;22;22;22;22;22;22;21;21;21;21;19;19;19;19;19;19;6;6;5;4;3;2;2;2;2;2;2;2;2;2;1	1;0;0;1;1;0;0;0;0;0;0;0;0;0;0;0;0;0;0;1;0;0;0;1;0;0;0;0;0;0;0;0;0;1;0;0;0;0;0;0;0;0;0;0;0;1;0;0;0;0;0;0;0;1;1;0	56	459;459;459;459;459;459;459;459;459;459;459;459;459;459;459;459;459;415;459;427;418;415;415;415;415;415;415;415;411;411;415;427;411;428;415;415;411;427;427;459;415;112;112;111;112;77;77;77;77;77;77;77;75;62;60;78	40	2936;3407;4277;4414;8713;13982;14025;14068;19043;19518;19560;20638;21089;21209;21237;22285;22294;22355;23822;23831;26020;26745;26938;32559
tr|O46312|O46312_9TRYP Leishmanolysin OS=Leishmania panamensis OX=5679 GN=gp63 PE=3 SV=1;tr|O46311|O46311_9TRYP Leishmanolysin OS=Leishmania panamensis OX=5679 GN=gp63 PE=3 SV=1	O46312;O46311	6;6	1;1	2	589;589	2	115;4154;6287;13311;29900;32331
sp|P27894|HSP70_LEIBR Heat shock 70 kDa protein (Fragment) OS=Leishmania braziliensis OX=5660 GN=HSP70 PE=2 SV=1	P27894	10	1	1	228	1	7139;19043;20638;20706;21089;21209;21237;23026;23822;26020
tr|Q4W2M9|Q4W2M9_LEIBR Leishmanolysin (Fragment) OS=Leishmania braziliensis OX=5660 GN=gp63 PE=3 SV=1;tr|Q4W2M8|Q4W2M8_LEIBR Leishmanolysin (Fragment) OS=Leishmania braziliensis OX=5660 GN=gp63 PE=3 SV=1	Q4W2M9;Q4W2M8	2;2	1;1	2	445;445	2	1167;4155
tr|Q9GYW3|Q9GYW3_LEIBR Heat shock protein 70 OS=Leishmania braziliensis OX=5660 GN=hsp70 PE=3 SV=1	Q9GYW3	22	2	1	663	18	2936;3879;4277;7868;8713;13982;14025;14068;15413;20220;20638;21089;21882;21990;22285;22294;23831;26599;26938;29529;30836;32559
tr|Q9TX07|Q9TX07_LEIBR RECOMBINANT LBHSP83=83 kDa heat shock protein OS=Leishmania braziliensis OX=5660 PE=3 SV=1	Q9TX07	35	1	1	656	0	611;2534;5725;6254;6401;6526;6548;6583;8167;9940;9964;12431;12631;12895;15476;15556;15620;17189;17467;17551;22877;23488;23498;24005;25270;25284;27273;28668;28689;28691;29832;30702;30777;30810;31146
tr|A0A088RM65|A0A088RM65_9TRYP Kinesin, putative (Fragment) OS=Leishmania panamensis OX=5679 GN=LPMP_161430 PE=3 SV=1;tr|A4H8S6|A4H8S6_LEIBR Putative kinesin OS=Leishmania braziliensis OX=5660 GN=LBRM_16_1530 PE=3 SV=1	REV__A0A088RM65;REV__A4H8S6	1;1	1;1	2	788;1037	3	25662
tr|A0A088RMK6|A0A088RMK6_9TRYP DUF4200 domain-containing protein OS=Leishmania panamensis OX=5679 GN=LPMP_130240 PE=4 SV=1;tr|A0A1E1IRE3|A0A1E1IRE3_LEIGU DUF4200 domain-containing protein OS=Leishmania guyanensis OX=5670 GN=LgM4147LRVhigh.13.00450.00230 PE	REV__A0A088RMK6;REV__A0A1E1IRE3;REV__A4HHR6	1;1;1	1;1;1	3	307;307;350	1	32986
tr|A0A1E1IT08|A0A1E1IT08_LEIGU Uncharacterized protein OS=Leishmania guyanensis OX=5670 GN=LgM4147LRVhigh.18.00690.00040 PE=4 SV=1;tr|A4H9C2|A4H9C2_LEIBR Uncharacterized protein OS=Leishmania braziliensis OX=5660 GN=LBRM_18_0190 PE=4 SV=1;tr|A0A088RMT3|A0A	REV__A0A1E1IT08;REV__A4H9C2;REV__A0A088RMT3	1;1;1	1;1;1	3	292;347;347	0	9290
tr|A0A1E1IU88|A0A1E1IU88_LEIGU Uncharacterized protein OS=Leishmania guyanensis OX=5670 GN=LgM4147LRVhigh.20.00810.00050 PE=4 SV=1;tr|A4HAN2|A4HAN2_LEIBR Contig, possible fusion of chromosomes 20 and 34 OS=Leishmania braziliensis OX=5660 GN=LBRM_20_1170 PE	REV__A0A1E1IU88;REV__A4HAN2;REV__A0A088RNH7	1;1;1	1;1;1	3	395;512;591	0	28326
tr|A4HBG1|A4HBG1_LEIBR Contig, possible fusion of chromosomes 20 and 34 OS=Leishmania braziliensis OX=5660 GN=LBRM_20_4010 PE=3 SV=1;tr|A0A1E1IXL8|A0A1E1IXL8_LEIGU Putative cell differentiation protein-like protein OS=Leishmania guyanensis OX=5670 GN=LgM41	REV__A4HBG1;REV__A0A1E1IXL8;REV__A0A088RPL3	1;1;1	1;1;1	3	358;358;358	3	14721
tr|A4H4I8|A4H4I8_LEIBR Uncharacterized protein OS=Leishmania braziliensis OX=5660 GN=LBRM_06_0200 PE=4 SV=1;tr|A0A1E1IP22|A0A1E1IP22_LEIGU Uncharacterized protein OS=Leishmania guyanensis OX=5670 GN=LgM4147LRVhigh.06.00190.00220 PE=4 SV=1;tr|A0A088S281|A0A	REV__A4H4I8;REV__A0A1E1IP22;REV__A0A088S281	1;1;1	1;1;1	3	285;285;285	1	5485
tr|A4HGJ4|A4HGJ4_LEIBR Putative DNA polymerase kappa (Fragment) OS=Leishmania braziliensis OX=5660 GN=LBRM_28_1580 PE=4 SV=1;tr|A0A088SDG5|A0A088SDG5_9TRYP DNA polymerase kappa OS=Leishmania panamensis OX=5679 GN=LPMP_281530 PE=4 SV=1;tr|A0A1E1J2G7|A0A1E1J	REV__A4HGJ4;REV__A0A088SDG5;REV__A0A1E1J2G7	2;2;2	2;2;2	3	326;599;656	4	980;981
tr|A4HJ98|A4HJ98_LEIBR Cytochrome b5 heme-binding domain-containing protein OS=Leishmania braziliensis OX=5660 GN=LBRM_31_1380 PE=4 SV=1;tr|A0A1E1J2R8|A0A1E1J2R8_LEIGU Cytochrome b5 heme-binding domain-containing protein OS=Leishmania guyanensis OX=5670 GN	REV__A4HJ98;REV__A0A1E1J2R8;REV__A0A088SFY1	1;1;1	1;1;1	3	112;112;112	2	5234
tr|A0A1E1J3Z4|A0A1E1J3Z4_LEIGU Uncharacterized protein OS=Leishmania guyanensis OX=5670 GN=LgM4147LRVhigh.32.01880.00060 PE=4 SV=1	REV__A0A1E1J3Z4	1	1	1	212	1	31506
tr|A4HGN6|A4HGN6_LEIBR RanBP-type and C3HC4-type zinc finger-containing protein 1 OS=Leishmania braziliensis OX=5660 GN=LBRM_28_2000 PE=4 SV=2	REV__A4HGN6	1	1	1	1288	5	464
tr|A4HJW6|A4HJW6_LEIBR Uncharacterized protein OS=Leishmania braziliensis OX=5660 GN=LbrM_31_3650 PE=4 SV=2	REV__A4HJW6	1	1	1	1428	0	4412
tr|A4HK11|A4HK11_LEIBR Uncharacterized protein OS=Leishmania braziliensis OX=5660 GN=LBRM_32_0380 PE=4 SV=2;tr|A0A1E1J3D5|A0A1E1J3D5_LEIGU Uncharacterized protein OS=Leishmania guyanensis OX=5670 GN=LgM4147LRVhigh.32.01860.00310 PE=4 SV=1;tr|A0A088RY98|A0A	REV__A4HK11;REV__A0A1E1J3D5;REV__A0A088RY98	2;1;1	2;1;1	3	1649;1649;1649	2	2605;31917
