# Supplementary material for: Identification of Immunodominant Proteins of the Leishmania (Viannia) naiffi SubProteome as Pan-Specific Vaccine Targets against Leishmaniasis
Source: Vaccines (Basel). 2023 Jun 21;11(7):1129. doi: 10.3390/vaccines11071129 (PMC10386316; doi:10.3390/vaccines11071129)
Supplement: Supplementary file 1 [file vaccines-11-01129-s001.zip › Supplementary table S2. Validaded immunodominant proteins of L.naiffi.xlsx]

## Sheet: Planilha1
Majority protein Uniprot identifiers	Protein group name	Peptides	Unique peptides	Sequence coverage [%]	Molecular weight [kDa]	Score	Intensity	MS/MS count	Number of proteins	Species
A0A088RH31	RRM domain-containing protein	5	5	7.8	79.379	32.825	10504000	23	3	Leishmania panamensis Leishmania guyanensis
A0A1E1IN58	Putative small GTP binding protein rab6-like protein	1	1	4	29.205	7.8259	36233000	8	2	Leishmania guyanensis
A4H3D3	Putative proteasome regulatory non-ATPase subunit 6	8	8	14.1	59.385	57.764	84467000	21	3	Leishmania braziliensis, Leishmania guyanensis
A4H3W5	Adenylosuccinate lyase OS=OX=5660 GN=LBRM_04_0500 PE=3 SV=1;tr|A0A1E1INM3|A0A1E1INM3_LEIGU Adenylosuccinate lyase OS=Leishmania guyanensis OX=5670 GN=LgM4147LRVhigh.04.00140.00460 PE=3 SV=1;tr|A0A088RHB2|A0A08	8	8	18.5	53.584	91.633	198230000	27	3	Leishmania braziliensis, Leishmania guyanensis
Q25225	Probable eukaryotic initiation factor 4A	19	19	42.4	45.326	166.5	5040500000	191	2	Leishmania braziliensis, Leishmania panamensis
A4H3R0	Putative elongation initiation factor 2 alpha subunit OS= OX=5660 GN=LBRM_03_0890 PE=3 SV=1;tr|A0A1E1INH8|A0A1E1INH8_LEIGU Elongation initiation factor 2 alpha subunit,putative OS=Leishmania guyanensis OX=5670	6	6	15.3	46.71	42.51	42102000	19	9	Leishmania braziliensis, Leishmania guyanensis
A0A1E1IR89	Uncharacterized protein	2	2	9	31.859	16.383	6181500	12	3	Leishmania guyanensis, Leishmania panamensis
A0A088RHP8	Arginine N-methyltransferase, putative	10	10	27.4	44.365	87.43	329890000	21	3	Leishmania panamensis, Leishmania guyanensis
A4H4C5	S-methyl-5-thioadenosine phosphorylase	5	5	15.7	33.185	33.918	1377700000	34	3	Leishmania braziliensis, Leishmania guyanensis
A0A1E1IP10	Uncharacterized protein	11	11	27.3	44.984	95.97	204790000	34	3	Leishmania guyanensis, Leishmania braziliensis
A0A088RIF6	5-3 exonuclease, putative	8	8	4.8	168.72	48.829	12808000	10	3	Leishmania panamensis, Leishmania guyanensis
A4H4K2	Putative glutamine synthetase	8	8	23.7	42.35	89.907	1291600000	71	3	Leishmania braziliensis, Leishmania guyanensis
A4H537	Splicing factor ptsr1-like protein	10	10	24.7	42.398	92.056	470670000	54	3	Leishmania braziliensis, Leishmania guyanensis
A4H515	Uncharacterized protein	13	13	34.3	38.081	101.21	593430000	25	3	Leishmania braziliensis, Leishmania guyanensis
A4H5D4	DNA polymerase	19	18	52.4	42.728	166.97	861690000	80	3	Leishmania braziliensis, Leishmania guyanensis
A0A1E1IPL9	Nucleolar RNA-binding protein, putative (Fragment)	2	2	7.4	26.192	13.597	16079000	3	3	Leishmania guyanensis, Leishmania braziliensis
A4H357	Putative poly(A) export protein	3	3	12.2	27.175	24.45	55877000	6	3	Leishmania braziliensis, Leishmania guyanensis
A4H5I7	Uncharacterized protein	25	25	36.6	65.605	230.72	3114000000	157	3	Leishmania braziliensis, Leishmania guyanensis
A4H5R9	Calmodulin	3	3	19.5	16.824	19.568	6624900	16	3	Leishmania braziliensis, Leishmania guyanensis
A4H5S5	Elongation factor-1 gamma	15	15	27.8	46.381	301.28	8861400000	204	6	Leishmania braziliensis, Leishmania guyanensis
A4H5Q8	Prolyl endopeptidase	8	8	11.8	83.095	61.731	274840000	42	3	Leishmania braziliensis, Leishmania guyanensis
A4H5E1	Uncharacterized protein	3	3	5.1	63.507	21.963	9341900	5	3	Leishmania braziliensis, Leishmania guyanensis
A4H3T7	Uncharacterized protein (Fragment)	3	3	9.7	36.868	27.916	247620000	28	7	Leishmania braziliensis, Leishmania braziliensis
A0A088RJL3	Uncharacterized protein	8	8	17.5	44.24	58.218	230860000	31	3	Leishmania panamensis, Leishmania guyanensis
A4H612	Isocitrate dehydrogenase [NADP]	26	26	51	48.568	239.33	3179200000	171	7	Leishmania braziliensis, Leishmania guyanensis
A0A088RJL6	Uncharacterized protein	4	4	12.5	39.094	41.302	17846000	11	3	Leishmania panamensis, Leishmania guyanensis
A4H3X8	Putative spermidine synthase	7	7	23.7	33.233	47.695	528110000	19	11	Leishmania braziliensis, Leishmania guyanensis
A4H655	Flagellar glycoprotein-like protein	4	4	8.1	52.759	29.534	26882000	11	3	Leishmania braziliensis, Leishmania guyanensis
A4H614	Uncharacterized protein	9	9	10.3	112.74	98.24	202750000	25	3	Leishmania braziliensis, Leishmania panamensis
A4H6P3	Putative eukaryotic release factor 3	6	6	10.6	70.688	36.998	103040000	17	3	Leishmania braziliensis, Leishmania guyanensis
A4H6L4	START domain-containing protein OS=Leishmania braziliensis OX=5660 GN=LBRM_11_0680 PE=4 SV=1;tr|A0A1E1ITK6|A0A1E1ITK6_LEIGU START domain-containing protein OS=Leishmania guyanensis OX=5670 GN=LgM4147LRVhigh.11.00380.00430 PE=4 SV=1;t	10	10	30.2	37.228	66.06	427180000	26	3	Leishmania braziliensis, Leishmania guyanensis
A0A088RK95	Proteasome subunit alpha type	8	8	29.1	27.922	54.686	54088000	26	3	Leishmania panamensis, Leishmania guyanensis
A0A088RKE3	NADH:flavin oxidoreductase/NADH oxidase, putative	8	8	22.8	41.118	97.11	2234100000	84	3	Leishmania panamensis, Leishmania braziliensis
A0A088RKF1	Pyruvate, phosphate dikinase	15	15	18.8	100.66	133.45	370940000	71	3	Leishmania panamensis, Leishmania guyanensis
A4H727	Tubulin alpha chain PE=3 SV=1	17	17	44.8	49.683	189.46	4356100000	206	4	Leishmania braziliensis, Leishmania panamensis
A4H7J0	Proteasome subunit alpha type	6	6	22.5	32.181	43.201	194760000	48	3	Leishmania braziliensis, Leishmania guyanensis
A0A088RKX3	Lectin, putative	5	5	13.4	48.169	68.802	362120000	68	4	Leishmania panamensis, Leishmania guyanensis
A4H7P0	Putative calpain-like cysteine peptidase OS= OX=5660 GN=LBRM_14_0830 PE=4 SV=1;tr|A4H7N9|A4H7N9_LEIBR Putative calpain-like cysteine peptidase OS=Leishmania braziliensis OX=5660 GN=LBRM_14_0820 PE=4 SV=1;tr|A0A	4	4	38.3	13.088	35.174	55641000	68	4	Leishmania braziliensis, Leishmania braziliensis
A4H7I6	VWFA domain-containing protein	2	2	3.4	74.728	16.451	986120	6	3	Leishmania braziliensis, Leishmania guyanensis
A0A1E1JA93	Uncharacterized protein	2	2	1.5	126.48	15.678	14812000	4	3	Leishmania guyanensis, Leishmania braziliensis
A0A088RLC3	Uncharacterized protein	17	17	17.8	101.37	137.46	285030000	73	3	Leishmania panamensis, Leishmania braziliensis
A0A1E1IS92	Proliferating cell nuclear antigen	7	7	32.8	32.345	106.27	781110000	29	3	Leishmania guyanensis, Leishmania braziliensis
A0A088RLE2	CS domain-containing protein	16	16	48	36.64	211.95	3097700000	143	3	Leishmania panamensis, Leishmania guyanensis
A4H9W2	Histone H2B	1	1	9	12.404	8.1364	33396000	7	5	Leishmania braziliensis, Leishmania guyanensis
A0A1E1IUU3	Fucose kinase, putative OS=OX=5670 GN=LgM4147LRVhigh.20.00911.00480 PE=4 SV=1;tr|A0A088RLI5|A0A088RLI5_9TRYP Fucose kinase, putative OS=Leishmania panamensis OX=5679 GN=LPMP_160480 PE=4 SV=1	9	1	7.5	131.59	69.141	89843000	22	2	Leishmania guyanensis, Leishmania panamensis
A0A088RLI8	Dihydroorotate dehydrogenase (fumarate)	5	5	19.5	33.855	43.152	256950000	18	3	Leishmania panamensis, Leishmania guyanensis
A0A1E1IRY1	Uncharacterized protein (Fragment)	7	7	11.2	75.696	92.79	136120000	41	3	Leishmania guyanensis, Leishmania panamensis
A4H8H9	Aspartate carbamoyltransferase	4	4	15	35.527	28.769	59415000	6	3	Leishmania braziliensis, Leishmania guyanensis
A0A088RM26	Uncharacterized protein	6	6	17.7	46.14	41.163	287130000	32	3	Leishmania panamensis, Leishmania guyanensis
A0A088RMC8	CCR4-NOT transcription complex subunit 2, putative	2	2	3.1	62.574	11.233	29533000	4	1	Leishmania panamensis
A4H8T2	Putative endoplasmic reticulum oxidoreductin	4	4	7.9	47.798	25.022	422390	5	3	Leishmania braziliensis, Leishmania guyanensis
A4H6X9	Serine/threonine-protein phosphatase	2	2	2	103.35	11.445	16608000	3	3	Leishmania braziliensis, Leishmania panamensis
A0A088RMK8	Uncharacterized protein	3	3	2.5	124.73	20.609	14977000	4	2	Leishmania panamensis, Leishmania braziliensis
A4H988	Putative translation initiation factor	16	16	24	80.709	114.72	716670000	90	3	Leishmania braziliensis, Leishmania guyanensis
A4HA29	Uncharacterized protein OS= OX=5660 GN=LBRM_19_1030 PE=4 SV=1;tr|A0A088RMY0|A0A088RMY0_9TRYP Uncharacterized protein OS=Leishmania panamensis OX=5679 GN=LPMP_190690 PE=4 SV=1;tr|A0A1E1ITM2|A0A1E1ITM2_LEIGU Unch	2	2	7.3	33.838	12.473	179890	2	3	Leishmania braziliensis, Leishmania panamensis
A0A088RN01	Prolyl-tRNA synthetase	5	0	8.9	80.233	13.927	44794000	6	1	Leishmania panamensis
A0A088RN07	Alpha glucosidase II subunit, putative guyanensis OX=5670 GN=LgM4147LRVhigh.18.0068	5	5	7.9	91.044	40.916	37369000	11	3	Leishmania panamensis, Leishmania guyanensis
A0A088RN43	Uncharacterized protein	4	4	13.7	39.683	40.003	380330000	20	3	Leishmania panamensis, Leishmania braziliensis
A4HAE1	Contig, possible fusion of chromosomes 20 and 34	4	4	4.3	81.941	22.695	15070000	5	3	Leishmania braziliensis, Leishmania guyanensis
A0A088RN85	Uncharacterized protein	2	2	1.8	115.16	11.877	1049500	2	3	Leishmania panamensis, Leishmania braziliensis
A4H9P1	Pyruvate dehydrogenase E1 component subunit alpha	8	8	24.1	42.937	65.018	21760000	11	3	Leishmania braziliensis, Leishmania guyanensis
A4HAB4	Uncharacterized protein	8	8	2.8	287.29	54.209	18077000	23	3	Leishmania braziliensis, Leishmania panamensis
A0A1E1IRT9	Uncharacterized protein	2	2	0.9	194.13	10.924	9324300	2	3	Leishmania guyanensis, Leishmania panamensis
A0A088RNE2	Aminopeptidase, putative	20	20	51.8	42.321	311.24	5405900000	167	3	Leishmania panamensis, Leishmania guyanensis
A4HA37	Putative ABC transporter	3	3	5.8	68.82	18.509	16810000	3	3	Leishmania braziliensis, Leishmania guyanensis
Q5UDS8	tr|Q5UDS8|Q5UDS8_LEIGU Tryparedoxin peroxidase 2 OS=Leishmania guyanensis OX=5670 PE=3 SV=1;tr|A0A088RNK9|A0A088RNK9_9TRYP Tryparedoxin peroxidase OS=Leishmania panamensis OX=5679 GN=LPMP_151070 PE=3 SV=1	7	2	34.2	22.516	55.34	1935400000	108	2	Leishmania guyanensis, Leishmania panamensis
A0A088RNL5	Proteasome regulatory non-ATP-ase subunit, putative	7	7	16.7	46.444	57.284	235540000	15	3	Leishmania panamensis, Leishmania guyanensis
A4HAI7	Serine/threonine-protein phosphatase	5	5	15.4	34.377	31.078	57413000	9	6	Leishmania braziliensis, Leishmania panamensis
A4HAA5	Inosine-5-monophosphate dehydrogenase	3	3	6.2	55.469	16.771	3208200	3	3	Leishmania braziliensis, Leishmania guyanensis
A4HAD8	Contig, possible fusion of chromosomes 20 and 34	8	8	17.2	58.037	66.801	866740000	56	3	Leishmania braziliensis, Leishmania guyanensis
A4HAR5	Contig, possible fusion of chromosomes 20 and 34 OS=Leishmania braziliensis OX=5660 GN=LBRM_20_1520 PE=4 SV=1;tr|A0A1E1IUC1|A0A1E1IUC1_LEIGU Uncharacterized protein OS=Leishmania guyanensis OX=5670 GN=LgM4147LRVhigh.20.00830.00050 PE	2	2	3.8	67.599	15.945	5716900	4	3	Leishmania braziliensis, Leishmania guyanensis
A0A088RP32	Kinesin, putative (Fragment)	2	1	12.5	25.071	40.207	186630000	12	4	Leishmania panamensis, Leishmania braziliensis
A4HBC9	Ubiquitin carboxyl-terminal hydrolase	6	6	7	102.63	51.521	83173000	15	3	Leishmania braziliensis, Leishmania guyanensis
A4H8U7	Uncharacterized protein	15	15	20.9	87.664	134.17	814070000	87	3	Leishmania braziliensis, Leishmania guyanensis
A4H8W3	Putative peptidase t	12	12	27.7	46.952	85.634	296340000	32	3	Leishmania braziliensis, Leishmania guyanensis
A0A088RP82	Cystathionine beta-synthase	5	5	15.3	39.007	37.185	175220000	16	3	Leishmania panamensis, Leishmania guyanensis
A4HB75	Contig, possible fusion of chromosomes 20 and 34	3	3	2.5	113.74	17.437	7353600	4	3	Leishmania braziliensis, Leishmania guyanensis
E9AIE8	1,2-dihydroxy-3-keto-5-methylthiopentene dioxygenase	5	5	17.4	39.333	39.282	319480000	44	3	Leishmania braziliensis, Leishmania guyanensis
E9AIG2	Contig, possible fusion of chromosomes 20 and 34	3	3	4	74.525	21.981	5824900	12	3	Leishmania braziliensis, Leishmania guyanensis
A0A1E1IVG3	Putative calpain-like cysteine peptidase	9	9	14.2	74.094	79.113	838670000	108	5	Leishmania guyanensis, Leishmania panamensis
A0A088RPK5	Regulatory subunit of protein kinase a-like protein	6	6	11.1	71.163	44.971	200320000	29	3	Leishmania panamensis, Leishmania guyanensis
A4HB57	Glucose-6-phosphate 1-epimerase	5	5	17.9	32.81	37.506	107510000	10	3	Leishmania braziliensis, Leishmania guyanensis
A0A088RPS0	Gamma-glutamylcyclotransferase	4	4	8.7	54.901	30.69	108960000	19	3	Leishmania panamensis, Leishmania guyanensis
E9AIB3	CTP synthase	2	2	3.5	66.391	12.737	122320	3	3	Leishmania braziliensis, Leishmania guyanensis
A4H9F9	Aconitate hydratase	24	24	28	97.484	195.91	3586200000	253	8	Leishmania braziliensis, Leishmania guyanensis
A0A1E1IYB8	NTF2 domain-containing protein	3	3	7.3	41.766	24.054	36813000	22	3	Leishmania guyanensis, Leishmania panamensis
A4H9L8	Protein kinase A catalytic subunit	3	3	8.1	38.164	18.611	30202000	7	3	Leishmania braziliensis, Leishmania guyanensis
E9AIH3	Contig, possible fusion of chromosomes 20 and 34	6	6	8.6	78.415	41.605	41373000	15	3	Leishmania braziliensis
A0A1E1ITR4	Heat shock protein, putative	27	1	31.2	91.42	281.8	5681700000	336	2	Leishmania guyanensis, Leishmania panamensis
A0A088RQ07	La RNA binding protein, putative	11	11	35.1	36.47	125.17	1461200000	88	3	Leishmania panamensis, Leishmania guyanensis
A4HBS3	19S proteasome regulatory subunit	11	11	23.4	54.367	76.034	311980000	28	3	Leishmania braziliensis, Leishmania guyanensis
A0A088RQ32	Methionine--tRNA ligase	9	9	15.6	84.579	73.849	241990000	35	3	Leishmania panamensis, Leishmania braziliensis
A4HA12	Methionine aminopeptidase	5	5	12	44.794	36.529	214910000	26	3	Leishmania braziliensis, Leishmania guyanensis
A4HA65	Uncharacterized protein	9	9	23.9	38.535	85.437	239200000	56	3	Leishmania braziliensis, Leishmania guyanensis
A0A088RQQ4	Peroxidoxin	10	10	34.1	25.3	64.127	1132400000	127	3	Leishmania panamensis, Leishmania guyanensis
A0A088RQR0	Uncharacterized protein	3	3	1.4	324.11	27.059	31737000	10	3	Leishmania panamensis, Leishmania guyanensis
A4HAJ7	EEF1B beta 2 protein	9	7	37.1	25.812	69.512	2844700000	31	6	Leishmania braziliensis, Leishmania braziliensis
A0A1E1IWT8	NADP-dependent alcohol dehydrogenase, putative	13	1	43	38.149	112.98	4867700000	149	2	Leishmania guyanensis, Leishmania panamensis
A4HC40	Putative centromere/microtubule binding protein cbf5	9	9	19.3	48.572	99.804	213780000	49	4	Leishmania braziliensis, Leishmania guyanensis
A4HCA9	Uncharacterized protein (Fragment)	2	2	4.7	44.374	12.22	66063000	34	3	Leishmania braziliensis, Leishmania guyanensis
A0A088RR84	Ribonucleoside-diphosphate reductase small chain, putative	5	5	12	44.315	35.515	42397000	12	5	Leishmania panamensis, Leishmania braziliensis
A4HCH3	Intraflagellar transport protein-like protein	6	6	10.4	61.426	40.477	12184000	10	3	Leishmania braziliensis, Leishmania panamensis
A0A088RR99	Uncharacterized protein (Fragment)	5	5	5.6	90.1	46.961	467470000	42	6	Leishmania panamensis, Leishmania braziliensis
A4HCM0	Agmatinase-like protein	6	6	24.4	36.56	45.953	147510000	15	3	Leishmania braziliensis, Leishmania guyanensis
A4HBC6	Geranylgeranyl transferase type-2 subunit beta	1	1	3.3	36.44	7.1998	31566000	3	3	Leishmania braziliensis, Leishmania guyanensis
A4HD71	Ankyrin/TPR repeat protein	2	2	5.3	43.297	14.433	21138000	5	3	Leishmania braziliensis, Leishmania guyanensis
A4HD88	Fumarate hydratase	6	6	14.9	60.641	79.123	30396000	7	3	Leishmania braziliensis, Leishmania guyanensis
E9AII4	Contig, possible fusion of chromosomes 20 and 34	1	1	3.2	31.791	7.619	8795200	4	3	Leishmania braziliensis, Leishmania guyanensis
A0A088RSB0	Phosphotransferase	21	2	57.1	51.75	323.31	3188700000	291	4	Leishmania panamensis, Leishmania guyanensis
A4HDJ0	Putative IgE-dependent histamine-releasing factor	3	3	16.5	19.196	19.526	86057000	18	3	Leishmania braziliensis, Leishmania guyanensis
A4HEH1	Pyruvate dehydrogenase E1 component subunit beta	5	5	17.6	36.292	36.272	148860000	12	3	Leishmania braziliensis, Leishmania guyanensis
A4HEA3	Putative 2,4-dihydroxyhept-2-ene-1,7-dioic acid aldolase	6	6	21.1	30.177	41.832	341000000	64	3	Leishmania braziliensis, Leishmania guyanensis
A4HE61	ATP synthase subunit beta	14	14	35.3	56.397	195.3	2430400000	254	5	Leishmania braziliensis, Leishmania panamensis
A4HE10	PPM-type phosphatase domain-containing protein	10	10	25.9	45.061	73.376	485720000	83	3	Leishmania braziliensis, Leishmania guyanensis
A4HC34	Proteasome subunit alpha type	5	5	27.7	25.148	44.223	75305000	26	3	Leishmania braziliensis, Leishmania guyanensis
A0A088RT01	Uncharacterized protein	8	8	26.3	35.724	69.581	554110000	23	3	Leishmania panamensis, Leishmania guyanensis
A4HE86	Uncharacterized protein	12	12	15.1	73.133	79.413	296920000	33	3	Leishmania braziliensis, Leishmania guyanensis
A0A088RT42	Farnesyl pyrophosphate synthase	10	10	28.2	41.117	155.4	649090000	29	3	Leishmania panamensis, Leishmania guyanensis
A0A088RT50	I/6 autoantigen-like protein OS=Leishmania panamensis	3	3	15.1	23.724	17.891	4034500	4	3	Leishmania panamensis, Leishmania braziliensis
A4HCM4	GDPMP protein	4	4	12.9	41.335	31.186	120910000	9	3	Leishmania braziliensis, Leishmania guyanensis
A0A088RTE8	Calpain-like cysteine peptidase, putative	15	2	2.8	695.27	66.438	284770000	37	2	tLeishmania panamensis
A4HF39	Putative mitotubule-associated protein Gb4	12	12	4.8	286.24	94.736	5705200	18	2	Leishmania braziliensis, Leishmania panamensis
A0A1E1IYI7	Asparagine synthetase a,putative,aspartate--ammonia ligase, putative	8	2	28.3	39.759	98.286	320870000	16	2	Leishmania guyanensis, Leishmania panamensis
A0A088RTL1	Heat shock protein 70-related protein	3	3	6.2	70.996	66.176	150770000	36	3	Leishmania panamensis, Leishmania guyanensis
A4HF31	Uncharacterized protein	2	2	9.3	40.147	12.254	9233400	2	3	Leishmania braziliensis, Leishmania panamensis
A4HFV1	Phosphoenolpyruvate carboxykinase (ATP)	14	14	29.4	58.423	140.44	1442600000	131	6	Leishmania braziliensis, Leishmania panamensis
A4HFK0	Putative small GTP-binding protein Rab1	4	4	22	22.281	26.195	28009000	7	3	Leishmania braziliensis, Leishmania guyanensis
A0A088RU11	Kinetoplast-associated protein-like protein (Fragment)	2	2	52.6	12.527	17.599	3246600000	64	4	Leishmania panamensis, Leishmania panamensis
A0A088RU13	C3H1-type domain-containing protein	10	10	19.7	60.136	88.707	1099000000	70	3	Leishmania panamensis, Leishmania braziliensis
A4HFS3	Putative proteasome regulatory non-ATP-ase subunit 3	2	2	5.1	37.926	13.097	21065000	7	3	Leishmania braziliensis, Leishmania guyanensis
A4HFL1	Oxoglutarate dehydrogenase (succinyl-transferring)	5	5	5.4	113.53	32.403	27229000	9	3	Leishmania braziliensis, Leishmania guyanensis
A0A088RUF5	Glucose-regulated protein 78, putative	44	1	55.7	72.328	13.727	153150000	25	2	Leishmania panamensis, Leishmania guyanensis
A4HG53	Proteasome subunit beta	2	2	11.7	22.556	16.315	18600000	12	3	Leishmania braziliensis, Leishmania guyanensis
A4HGV2	Putative eukaryotic translation initiation factor	3	3	7.5	37.426	19.97	34846000	8	3	Leishmania braziliensis, Leishmania guyanensis
A0A1E1J0C7	Uncharacterized protein	5	5	7.3	84.008	40.06	29880000	6	3	Leishmania guyanensis, Leishmania braziliensis
A4HGT5	Eukaryotic translation initiation factor 3 subunit E	15	15	39.8	46.346	167.01	1360200000	87	3	Leishmania braziliensis, Leishmania guyanensis
A4HH85	Putative U-box domain protein	6	6	11.8	66.479	71.319	249450000	30	3	Leishmania braziliensis, Leishmania guyanensis
A4HGH5	PAH protein	3	3	7.3	51.498	22.904	20999000	5	3	Leishmania braziliensis, Leishmania guyanensis
A0A1E1J0U8	Putative cysteine peptidase C (CPC),CPC cysteine peptidase, Clan CA, family C1, Cathepsin B-like	1	1	3.2	37.277	8.1728	227190000	40	2	Leishmania guyanensis
Q9GUB0	Guanine nucleotide-binding protein subunit beta-like protein	2	2	6.4	34.5	12.4	2510000	2	6	Leishmania panamensis, Leishmania braziliensis
A4HH20	Putative proteasome regulatory non-ATPase subunit	4	4	5.1	98.898	29.338	47537000	20	3	Leishmania braziliensis, Leishmania guyanensis
A0A1E1IYT1	Uncharacterized protein	20	4	25.1	84.239	189.25	965500000	123	2	Leishmania guyanensis, Leishmania panamensis
A0A088RVN2	TPR_REGION domain-containing protein	4	4	5.8	78.927	26.132	102150000	15	3	Leishmania panamensis, Leishmania braziliensis
A0A088RVQ8	Phosphatidylinositol 4-kinase alpha, putative	2	2	1.7	255.31	11.081	73966000	4	3	Leishmania panamensis, Leishmania guyanensis
A0A088RVR2	Uncharacterized protein	4	4	2.4	166.11	23.944	11821000	6	2	Leishmania panamensis, Leishmania braziliensis
A4HHT6	Putative inosine-adenosine-guanosine-nucleoside hydrolase	5	5	15.6	36.224	50.971	338900000	16	3	Leishmania braziliensis, Leishmania guyanensis
A4HH73	Putative flagellar radial spoke protein-like	2	2	3.7	64.499	16.547	33714000	5	3	Leishmania braziliensis, Leishmania guyanensis
A0A088RVT8	Lipophosphoglycan biosynthetic protein, putative	24	1	32.3	88.915	311.17	10251000000	368	2	Leishmania panamensis
A0A088RVU8	High mobility group protein tdp-1, putative	12	12	31.3	33.488	102.58	741480000	117	3	Leishmania panamensis, Leishmania guyanensis
A4HFD7	Putative proteasome alpha 7 subunit	3	3	17.6	25.474	29.368	25022000	37	3	Leishmania braziliensis, Leishmania guyanensis
A4HHB2	Uncharacterized protein	7	7	10.7	67.567	53.663	39437000	22	3	Leishmania braziliensis, Leishmania guyanensis
A4HHF9	ANK_REP_REGION domain-containing protein	4	4	6.4	75.808	27.396	23399000	9	3	Leishmania braziliensis, Leishmania guyanensis
A4HI65	Putative RNA-binding protein	4	4	8.8	67.18	32.102	91219000	15	3	Leishmania braziliensis, Leishmania panamensis
A0A088RW30	ATP-dependent 6-phosphofructokinase	19	19	38.7	53.975	265.82	7111500000	178	3	Leishmania panamensis,Leishmania guyanensis
A0A088RW35	Uncharacterized protein	2	2	7.1	30.287	12.476	483970	4	3	Leishmania panamensis, Leishmania guyanensis
A4HHT3	Uncharacterized protein	5	5	8.3	64.755	32.278	53440000	8	3	Leishmania braziliensis, Leishmania guyanensis
A0A088RW67	Arginyl-tRNA synthetase	22	21	32.8	78.327	170.9	389700000	79	3	Leishmania panamensis, Leishmania guyanensis
A4HHY5	Putative phosphatase 2C	7	7	21.6	41.772	54.954	118390000	24	3	Leishmania braziliensis, Leishmania guyanensis
A4HFW1	Putative trypanothione synthetase	6	6	8	74.296	40.208	301540000	31	3	Leishmania braziliensis, Leishmania guyanensis
A4HHR1	SAM domain-containing protein	2	2	1.8	133.97	17.024	2441000	1	3	Leishmania braziliensis, Leishmania guyanensis
A4HIL9	Uncharacterized protein	1	1	13.9	13.048	73.933	61874000	31	3	Leishmania braziliensis, Leishmania guyanensis
A4HGA9	Serine/threonine-protein phosphatase	6	6	22.6	34.403	53.196	217260000	30	6	Leishmania braziliensis, Leishmania guyanensis
A4HJ14	Putative calpain-like cysteine peptidase	9	9	12	89.224	72.072	161610000	55	3	Leishmania braziliensis, Leishmania guyanensis
A0A1E1J280	Glyceraldehyde-3-phosphate dehydrogenase	11	3	29.9	39.316	73.344	296280000	30	5	Leishmania guyanensis, Leishmania panamensis
A4HIP7	Valyl-tRNA synthetase	10	10	10.8	109.57	73.765	448740000	48	3	Leishmania braziliensis, Leishmania guyanensis
A4HJJ7	PGFS protein	6	6	18.3	31.825	48.019	436350000	19	3	Leishmania braziliensis, Leishmania guyanensis
A4HJW2	Uncharacterized protein	1	1	2.1	48.559	6.8341	7163600	3	3	Leishmania braziliensis, Leishmania guyanensis
A0A088RXK5	Glycylpeptide N-tetradecanoyltransferase	12	12	28.3	48.6	103.63	431590000	37	3	Leishmania panamensis, Leishmania guyanensis
A0A1E1J337	Uncharacterized protein	16	1	25.2	86.901	147.27	899780000	81	2	Leishmania guyanensis, Leishmania panamensis
A4HHB1	Uncharacterized protein	2	2	1.4	104.29	10.495	480860	2	3	Leishmania braziliensis, Leishmania guyanensis
A4HK56	Putative RNA binding protein	2	2	13.6	25.323	13.55	5824900	4	3	Leishmania braziliensis, Leishmania guyanensis
A0A1E1J3K6	Uncharacterized protein	13	1	14.6	102.55	99.101	201770000	74	2	Leishmania guyanensis, Leishmania panamensis
A0A088RXX5	CRAL-TRIO domain-containing protein	3	3	8.2	40.308	22.847	59007000	5	3	Leishmania panamensis, Leishmania guyanensis
A4HJV3	SCG5 protein	10	10	10.3	119.63	110.81	155610000	51	4	Leishmania braziliensis, Leishmania guyanensis
A0A088RY11	Fumarate hydratase	23	23	42.8	62.464	206.98	2376500000	155	3	Leishmania panamensis, Leishmania braziliensis
A4HJT4	NAD(+) diphosphatase	6	6	17.5	36.554	37.295	53836000	12	3	Leishmania braziliensis, Leishmania guyanensis
A4HK88	Guanine nucleotide-binding protein subunit beta-like protein	3	3	4.5	68.042	19.129	12609000	4	3	Leishmania braziliensis, Leishmania guyanensis
A4HKN5	Uncharacterized protein	2	2	5.3	46.332	11.479	11101000	3	3	Leishmania braziliensis, Leishmania guyanensis
A4HKQ5	CD protein	3	3	9.8	44.078	22.526	41924000	5	3	Leishmania braziliensis, Leishmania guyanensis
A4HKX1	Glucosamine-6-phosphate isomerase	4	4	16.5	31.318	58.661	109360000	18	3	Leishmania braziliensis, Leishmania guyanensis
A4HKX6	Dihydrolipoyl dehydrogenase	2	2	6.7	50.502	13.291	745830	2	3	Leishmania braziliensis, Leishmania guyanensis
A4HKT1	Uncharacterized protein	1	1	3.1	32.814	6.5395	8789100	2	3	Leishmania braziliensis, Leishmania guyanensis
A0A088RZ55	Mitogen activated protein kinase, putative	14	14	36.3	46.677	165.18	1338500000	43	3	Leishmania panamensis, Leishmania guyanensis
A4HKT8	Nucleoside diphosphate kinase	7	7	58.3	16.689	91.716	2630000000	232	5	Leishmania braziliensis, Leishmania panamensis
A4HL42	Guanine nucleotide-binding protein subunit beta-like protein	2	2	6.3	47.842	28.907	45494000	8	3	Leishmania braziliensis, Leishmania guyanensis
A0A088RZE8	Thiol-dependent reductase 1	9	9	23.6	50.247	110.63	1449900000	93	3	Leishmania panamensis, Leishmania guyanensis
A4HL98	Uncharacterized protein	7	7	7.3	101.09	50.423	1121200	11	3	Leishmania braziliensis, Leishmania guyanensis
A4HLU3	UDP-glucose 4-epimerase	14	14	31.5	43.374	104	857030000	69	3	Leishmania braziliensis, Leishmania guyanensis
A0A088RZV4	Uncharacterized protein	3	3	3.6	101.39	25.009	15781000	9	3	Leishmania panamensis, Leishmania guyanensis
A4HLW7	Putative aminopeptidase	3	3	5.9	56.24	18.528	16302000	4	3	Leishmania braziliensis, Leishmania guyanensis
A4HMD1	Non-specific serine/threonine protein kinase	8	7	21.2	39.945	53.69	142900000	19	6	Leishmania braziliensis, Leishmania guyanensis
A4HLW4	Putative carboxypeptidase	22	22	44	57.204	212.32	3705200000	160	3	Leishmania braziliensis Leishmania guyanensis
A4HLY4	Uncharacterized protein	4	4	7	56.958	27.642	101120000	15	3	Leishmania braziliensis, Leishmania panamensis
A0A088S057	Pyruvate kinase	19	2	45.1	53.961	230.44	4865000000	213	4	Leishmania panamensis
A4HK48	Putative OSM3-like kinesin	5	5	3.8	127.35	34.165	5362400	7	3	tLeishmania braziliensis, Leishmania guyanensis
A4HM44	Putative 2-oxoisovalerate dehydrogenase beta subunit,mitochondrial	2	2	7.1	40.157	20.174	28780000	4	3	Leishmania braziliensis
A0A088S0J0	Aspartate transaminase	9	9	21	45.723	63.277	360220000	23	3	Leishmania panamensis, Leishmania guyanensis
A0A088S0U3	Galactokinase-like protein	9	9	20.4	53.271	81.095	347420000	44	3	Leishmania panamensis, Leishmania braziliensis
A4HMZ0	Putative cystathione gamma lyase	8	8	24.1	44.613	69.59	1830800000	79	3	Leishmania braziliensis, Leishmania guyanensis
A4HKZ3	Uncharacterized protein	3	3	10.6	33.88	25.402	107960000	9	3	Leishmania braziliensis, Leishmania guyanensis
A4HN55	Proteasome subunit beta	2	2	7.5	27.702	12.804	10509000	3	3	Leishmania braziliensis, Leishmania guyanensis
A0A088S181	Polyadenylate-binding protein	18	18	30	64.123	146.45	2091800000	139	3	Leishmania panamensis, Leishmania guyanensis
A0A088S198	Heat shock protein 83	41	7	44.4	80.906	323.31	31622000000	695	5	Leishmania panamensis, Leishmania braziliensis
Q2HZY7	Elongation factor 2	45	45	55.6	94.265	323.31	44894000000	764	6	Leishmania braziliensis, Leishmania braziliensis
A0A088S1E8	Glyceraldehyde-3-phosphate dehydrogenase-like protein	3	3	12	36.747	35.08	35877000	5	3	Leishmania panamensis, Leishmania guyanensis
A4HNE9	Proteasome subunit alpha type	3	3	12	27.254	20.804	85669000	10	3	Leishmania braziliensis, Leishmania guyanensis
A4HNE1;A0A1E1J6R1;A0A088S1J3	CYP40 protein	2	2	4.5	38.508	13.696	107950000	9	3	Leishmania braziliensis, Leishmania guyanensis
A0A088S1K1	Uncharacterized protein	7	1	16.7	49.649	54.185	212250000	32	6	Leishmania panamensis, Leishmania guyanensis
A0A088S1L0	Calpain-like cysteine peptidase, putative	9	9	11.9	94.482	66.335	558880000	45	3	Leishmania panamensis, Leishmania braziliensis
A0A088S1R9	Eukaryotic translation initiation factor 3 subunit L	14	14	29.5	62.292	140.2	1444500000	128	3	Leishmania panamensis, Leishmania guyanensis
A4HNP0	Proteasome subunit beta	1	1	3.9	22.849	6.5968	3925400	3	3	Leishmania braziliensis, Leishmania guyanensis
A4HPC1	Membrane-bound acid phosphatase	3	3	6.4	56.928	21.499	28179000	6	3	Leishmania braziliensis, Leishmania guyanensis
A4H497	ATPase alpha subunit	20	20	34.7	62.615	218.47	6091700000	220	4	Leishmania braziliensis, Leishmania guyanensis
A0A088S1Z8	Uncharacterized protein	13	13	13.8	126.34	127.28	209550000	56	3	Leishmania panamensis, Leishmania braziliensis, Leishmania guyanensis
A4HPH5	Uncharacterized protein	2	2	2.7	88.09	15.614	118150000	18	3	Leishmania braziliensis, Leishmania guyanensis
A0A088S230	Memo-like protein, putative	4	4	12.5	36.621	26.633	71665000	12	3	Leishmania panamensis, Leishmania guyanensis
A4HNZ5	Putative transitional endoplasmic reticulum ATPase	5	5	6.6	87.285	31.134	33837000	18	3	Leishmania braziliensis
A4HP20	Proteasome subunit alpha type	4	4	16.2	29.743	30.29	37854000	23	3	Leishmania braziliensis, Leishmania guyanensis
A4HPQ5	Eukaryotic translation initiation factor 3 subunit I	11	11	37.9	38.561	112.7	622060000	40	3	Leishmania braziliensis, Leishmania guyanensis
A4HP94	Putative developmentally regulated GTP-binding protein 1	12	12	36.4	41.089	97.372	358630000	39	5	Leishmania braziliensis,Leishmania guyanensis
A4HPG1	Succinate--CoA ligase [ADP-forming] subunit beta, mitochondrial	3	3	6.8	43.905	18.691	1173400	6	3	Leishmania braziliensis
A4H4X2	Acetylornithine deacetylase	3	3	8.6	43.127	17.22	37696000	18	3	Leishmania braziliensis, Leishmania guyanensis
A4HPS2	Uncharacterized protein	1	1	2.3	47.568	6.8012	3256700	2	3	Leishmania braziliensis, Leishmania guyanensis
A4HQ31	Kinesin motor domain-containing protein	5	5	9.4	71.186	31.754	30226000	8	3	Leishmania braziliensis, Leishmania guyanensis
A0A1E1J8P0	Adenosylhomocysteinase	21	21	48.1	47.918	323.31	5327200000	218	4	Leishmania guyanensis, Leishmania panamensis
A0A088S2W2	G-actin binding protein, putative	5	5	24.5	28.565	39.858	234410000	16	3	Leishmania panamensis, Leishmania guyanensis
A0A1E1J8C7	Uncharacterized protein	2	2	0.8	251.38	19.721	1050700	4	3	Leishmania guyanensis, Leishmania braziliensis
E9AIX0	FYVE-type domain-containing protein	2	2	5	43.245	13.546	37672000	10	3	Leishmania braziliensis, Leishmania guyanensis
A4HQ81	Uncharacterized protein	4	4	12.5	37.225	29.502	191490000	38	3	Leishmania braziliensis, Leishmania guyanensis
A4HQH7	Similarity to endo-1-like protein	2	2	9.6	26.159	14.359	73980000	21	3	Leishmania braziliensis , Leishmania guyanensis
A0A088S3S2	Eukaryotic translation initiation factor 3 subunit 8, putative	14	14	19	81.904	107.62	612530000	66	3	Leishmania panamensis
A4H666	Guanine nucleotide-binding protein subunit beta-like protein	3	3	7.9	46.102	21.234	8221400	5	3	Leishmania braziliensis , Leishmania guyanensis
A0A088S449	Dipeptidyl-peptidase 8-like serine peptidase, putative	9	9	10.7	94.318	63.341	240150000	38	3	Leishmania panamensis, Leishmania braziliensis
A4H6F2	Putative 14-3-3 protein	2	2	7.9	29.082	14.012	29097000	15	3	Leishmania braziliensis, Leishmania guyanensis
A0A088S475	Aminopeptidase, putative	15	1	29.6	57.067	52.398	775810000	35	2	Leishmania panamensis, Leishmania guyanensis
A0A1E1IRA0	Protein transport protein Sec31, putative (Fragment)	2	2	2.4	88.892	25.631	103020000	5	3	Leishmania guyanensis, Leishmania panamensis
A0A1E1IRA3	Alanine aminotransferase, putative	4	4	7.8	54.351	27.096	108030000	11	7	Leishmania guyanensis, Leishmania panamensis
A0A088S4M5	Protein kinase A regulatory subunit, putative	14	14	32	56.257	120.37	1772800000	101	3	Leishmania panamensis, Leishmania guyanensis
A0A088S4S3	Uncharacterized protein	1	1	1.5	75.546	8.2341	11524000	19	2	Leishmania panamensis, Leishmania braziliensis
A4H796	Leucyl-tRNA synthetase	7	7	7.1	121.97	50.35	87584000	20	5	Leishmania braziliensis, Leishmania guyanensis
A4HQ28	40S ribosomal protein SA	4	4	17.1	27.525	24.328	104310000	10	2	Leishmania braziliensis, Leishmania panamensis
A0A088S4X0	Uncharacterized protein	13	13	20.5	91.283	223.82	1803000000	108	3	Leishmania panamensis, Leishmania guyanensis
A4H7H9	Thioredoxin-like_fold domain-containing protein	4	4	13.6	22.205	27.48	144730000	35	3	Leishmania braziliensis, Leishmania guyanensis
A4H7Y6	PPM-type phosphatase domain-containing protein	4	4	11.9	44.465	25.13	235950000	9	3	Leishmania braziliensis, Leishmania guyanensis
A0A088S5Q7	Phosphodiesterase	3	3	2.8	103.64	16.885	4752200	2	3	Leishmania panamensis, Leishmania braziliensis
A4H971	USP protein	4	4	6	68.7	25.274	3983600	4	3	Leishmania braziliensis, Leishmania guyanensis
A0A088S6P5	Protein-serine/threonine phosphatase	6	6	16.8	52.851	58.019	196720000	27	3	Leishmania panamensis, Leishmania guyanensis
A4H9M5	RING-type domain-containing protein	4	4	10.8	36.519	25.817	17876000	9	3	Leishmania braziliensis, Leishmania panamensis
A4HAD7	Contig, possible fusion of chromosomes 20 and 34	3	3	5.9	56.064	17.613	102960000	11	3	tLeishmania braziliensis, Leishmania guyanensis
A0A1E1IUF4	Asparagine--tRNA ligase	4	4	5.1	75.4	24.168	38943000	6	3	Leishmania guyanensis , Leishmania braziliensis
A4HBS7	Uncharacterized protein	15	15	6.2	248.96	107.46	220980000	18	3	Leishmania braziliensis, Leishmania guyanensis
A4HLC5	Proteasome subunit alpha type	6	6	26.6	26.837	43.101	47628000	23	3	Leishmania braziliensis, Leishmania guyanensis
A4HCU6	Putative mitochondrial RNA binding protein	12	12	47.4	39.883	178.17	1128900000	34	3	Leishmania braziliensis, Leishmania guyanensis
A0A088SAE1	TPH domain-containing protein	9	9	15.7	58.682	61.833	26922000	17	3	Leishmania panamensis, Leishmania guyanensis
A4HD84	Dynein intermediate-chain-like protein	9	9	12.2	75.319	65.146	44561000	45	3	Leishmania braziliensis, Leishmania guyanensis
E9AIG9	Triosephosphate isomerase	4	4	21.1	27.1	29.743	132080000	21	5	tLeishmania braziliensis, Leishmania guyanensis
A0A088SCJ7	Calpain-like cysteine peptidase, putative	85	3	13.9	701.29	20.582	112280000	23	3	Leishmania panamensis
A4HGF6	Guanine nucleotide-binding protein subunit beta-like protein	12	12	20.7	68.612	99.85	137290000	58	3	Leishmania braziliensis, Leishmania guyanensis
A4HGH1	Putative p450 reductase	7	7	8	72.829	46.105	48346000	14	3	Leishmania braziliensis, Leishmania guyanensis
A4HGN5	Replication protein A subunit	22	22	39.8	52.378	207.86	1050900000	107	3	Leishmania braziliensis, Leishmania guyanensis
A4HH23	Uncharacterized protein	1	1	2	78.826	19.271	10368000	5	3	Leishmania braziliensis, Leishmania guyanensis
A0A1E1J483	Uncharacterized protein	7	1	26.1	38.634	10.266	1455100000	28	2	Leishmania guyanensis, Leishmania panamensis
A4HIN8	Eukaryotic translation initiation factor 3 subunit 7-like protein	4	4	7.2	60.488	27.837	82919000	12	3	Leishmania braziliensis
A4HIP3	Uncharacterized protein	3	3	15.7	36.367	40.847	89701000	10	3	Leishmania braziliensis, Leishmania guyanensis
A0A1E1J2K0	Putative unspecified product	4	2	6.5	75.238	13.829	4562800	8	2	Leishmania guyanensis, Leishmania panamensis
A4HJ93	Putative N-acyl-L-amino acid amidohydrolase	5	5	16.5	43.836	49.172	36779000	13	3	Leishmania braziliensis, Leishmania panamensis
A0A1E1J3A9	Uncharacterized protein	12	12	13.3	93.633	96.203	73688000	93	3	Leishmania guyanensis, Leishmania panamensis
A0A1E1J3E8	Uncharacterized protein	2	2	3.9	55.295	13.55	11495000	5	4	Leishmania guyanensis, Leishmania panamensis
A7UFJ7	Mannose-6-phosphate isomerase	6	6	14.7	47.177	39.132	38808000	11	55	Leishmania braziliensis, Leishmania guyanensis
A0A088SGY9	Superoxide dismutase	2	2	10.8	21.702	63.896	1009400000	65	3	Leishmania panamensis, Leishmania braziliensis
A0A088SHC4	Serine/threonine-protein phosphatase	8	8	22.1	34.938	68.907	235670000	26	3	Leishmania panamensis, Leishmania guyanensis
A4HLV1	Putative heat shock protein	11	11	18.6	72.216	89.115	202140000	39	3	Leishmania braziliensis, Leishmania panamensis
A4HLW1	Uncharacterized protein (Fragment)	3	3	16.1	30.543	23.88	87350000	10	3	Leishmania braziliensis, Leishmania panamensis
A4HM05	Uncharacterized protein	4	4	6.3	66.587	33.628	54597000	12	3	Leishmania braziliensis, Leishmania panamensis
A0A1E1J877	Aminopeptidase P, putative	16	3	30.8	53.675	200.13	5596700000	176	2	Leishmania guyanensis, Leishmania panamensis
A4HN04	Uncharacterized protein	4	4	4.2	117.84	25.677	14237000	5	3	Leishmania braziliensis, Leishmania guyanensis
A4HN58	Putative nucleoside diphosphate kinase	2	2	7.1	37.275	16.308	52798000	4	3	Leishmania braziliensis, Leishmania guyanensis
A0A088SJT7	Hsp70 protein-like protein, putative	7	7	9.9	79.651	100.54	58723000	27	3	Leishmania panamensis, Leishmania guyanensis
A0A088SKC4	Fructose-bisphosphate aldolase	11	11	31.2	40.862	102.91	2337100000	98	3	Leishmania panamensis, Leishmania guyanensis
A4HPK9	Vacuolar protein sorting-associated protein-like protein	3	3	10.8	41.274	26.973	83643000	8	3	Leishmania braziliensis, Leishmania guyanensis
A4HPL4	Oxoglutarate dehydrogenase (succinyl-transferring)	5	5	4.5	114.21	33.919	26222000	19	3	Leishmania braziliensis, Leishmania guyanensis
A0A088SLW3	Phosphoglycerate mutase (2,3-diphosphoglycerate-independent)	15	15	36.2	60.939	146.97	2133700000	105	3	Leishmania panamensis, Leishmania guyanensis
A0A1E1J8L7	Protein disulfide-isomerase	20	4	43.8	52.345	305.9	12523000000	461	2	Leishmania guyanensis, Leishmania panamensis
A0A1E1IP92	Bifunctional dihydrofolate reductase-thymidylate synthase	17	17	35.7	58.821	191.15	1077500000	61	4	Leishmania guyanensis, Leishmania braziliensis
A0A1E1IPK6	Uncharacterized protein	9	1	29.9	37.069	76.676	437020000	17	2	Leishmania guyanensis, Leishmania panamensis
A4H9V1	GRIP domain-containing protein	3	3	7.2	108.8	18.601	11120000	8	3	Leishmania braziliensis, Leishmania guyanensis
A7UFI4	P Glucose-6-phosphate isomerase	21	10	39.1	64.727	225.37	2731500000	127	9	Leishmania panamensis, Leishmania guyanensis
A0A1E1IS78	Glutamine--tRNA ligase	18	18	29.4	65.353	148.86	896660000	105	3	Leishmania guyanensis, Leishmania braziliensis
A0A1E1IU52	NLI-interacting factor, putative	7	7	21.7	41.195	60.293	479780000	28	3	Leishmania guyanensis, Leishmania braziliensis
A4HCB9	Uncharacterized protein	4	4	14.2	38.819	139.42	182120000	27	2	Leishmania braziliensis, Leishmania guyanensis
A0A1E1IXD2	DNA-(apurinic or apyrimidinic site) endonuclease	7	7	24.1	48.395	81.441	134030000	20	3	Leishmania guyanensis, Leishmania braziliensis
A0A1E1IYQ9	Thimet oligopeptidase,putative,metallo-peptidase, Clan MA(E), Family M3	10	10	13.7	76.939	80.543	174200000	57	3	Leishmania guyanensis, Leishmania braziliensis
A0A1E1J0M4	Putative heat shock protein 70-related protein	35	2	46	71.143	35.398	474160000	30	1	Leishmania guyanensis
A0A1E1J2M5	Uncharacterized protein	2	2	2.5	90.727	13.392	3204900	3	2	Leishmania guyanensis, Leishmania panamensis
A0A1E1J300	Putative succinyl-diaminopimelate desuccinylase-like protein	8	8	20	50.971	75.009	244790000	38	5	Leishmania guyanensis, Leishmania braziliensis
A0A1E1J3T6	Coatomer subunit epsilon	2	2	6.2	34.712	13.301	29961000	8	3	Leishmania guyanensis, Leishmania braziliensis
A0A1E1J5H2	Proteasome activator protein pa26, putative	3	3	13.1	24.822	23.513	105710000	14	3	Leishmania guyanensis, Leishmania braziliensis
A0A1E1J7I8	Tyrosine aminotransferase, putative	10	2	24.9	49.928	97.36	217070000	19	2	Leishmania guyanensis,Leishmania panamensis
A0A1E1J997	N-acetyltransferase subunit Nat1, putative	14	14	19	81.294	105.48	288360000	33	3	tLeishmania guyanensis, Leishmania braziliensis
A0A1L6CBU4	Glycosomal glyceraldehyde 3-phosphate dehydrogenase (Fragment)	10	2	33.6	28.318	14.543	63892000	6	1	Leishmania naiffi
A0A5B8YYB7	9TRYP Phosphotransferase (Fragment)	10	1	41.2	26.765	8.0346	581280000	14	1	Leishmania lainsoni
A4H3D2	Putative casein kinase II, alpha chain	4	4	11.4	44.285	56.682	80339000	7	3	Leishmania braziliensis, Leishmania guyanensis
A4H3J2	Multifunctional fusion protein	22	22	44.5	61.879	258.15	26402000000	361	3	Leishmania braziliensis, Leishmania guyanensis
A4H3R9	Uncharacterized protein (Fragment)	3	3	49.9	129.37	24.762	77337000	18	2	Leishmania braziliensis, Leishmania braziliensis
A4H450	Putative paraflagellar rod component par4	13	13	21.2	68.231	86.187	60311000	26	3	eishmania braziliensis, Leishmania guyanensis
A4H484	Putative microtubule-associated protein (Fragment)	6	6	13	211.42	45.619	2810100000	112	2	Leishmania braziliensis, Leishmania braziliensis
A4H4F3	Uncharacterized protein	9	9	11.7	80.285	64.701	129090000	29	3	Leishmania braziliensis, Leishmania guyanensis
A4H4H1	Guanine nucleotide-binding protein subunit beta-like protein	9	9	11.1	73.448	80.52	466920000	90	3	Leishmania braziliensis, Leishmania guyanensis
A4H548	RNA binding protein-like protein	5	5	12.4	49.457	57.852	368160000	37	3	Leishmania braziliensis, Leishmania guyanensis
A4H5E5	CPB protein	3	1	6.6	47.986	6.6824	72084000	7	1	Leishmania braziliensis
A4H5E6	CPB protein	4	1	8.8	47.975	13.904	37848000	4	2	Leishmania braziliensis, Leishmania braziliensis
A4H5S9	Uncharacterized protein	5	5	9.4	67.296	37.215	34574000	11	3	Leishmania braziliensis, Leishmania guyanensis
A4H638	Leishmanolysin	9	0	15.3	62.681	98.851	1479300000	54	15	Leishmania braziliensis, Leishmania braziliensis |
A4H639	Leishmanolysin	6	0	10.8	66.15	8.5971	397570000	11	1	Leishmania braziliensis
A4H643	Glycerol-3-phosphate dehydrogenase [NAD(+)]	4	4	9.5	39.422	29.138	746460000	32	3	Leishmania braziliensis, Leishmania guyanensis
A4H6B8	Uncharacterized protein	5	2	17.8	35.055	35.538	219700000	11	2	Leishmania braziliensis, Leishmania panamensis
A4H6C1	Uncharacterized protein	5	2	17	34.67	11.455	7093000	1	1	Leishmania braziliensis
A4H6I8	Putative aminopeptidase	16	2	32.2	57.261	171.08	2922600000	137	2	Leishmania braziliensis
A4H6U0	Cysteinyl-tRNA synthetase	20	20	25.1	88.194	182.05	923840000	103	3	Leishmania braziliensis, Leishmania guyanensis
A4H716	Putative carboxypeptidase	19	19	41.7	57.509	147.67	1159100000	67	3	Leishmania braziliensis, Leishmania guyanensis
A4H7H4	IG-NH protein	8	8	24.7	39.121	89.888	769040000	24	10	Leishmania braziliensis, Leishmania guyanensis
A4H7P6	Putative immunodominant antigen	13	13	14.1	91.048	128.56	1334800000	90	3	Leishmania braziliensis, Leishmania guyanensis
A4H7T4	Putative kinesin K39 (Fragment)	1	1	32.6	117.04	11.687	156260000	22	2	Leishmania braziliensis, Leishmania braziliensis
A4H7T6	Phosphopyruvate hydratase	12	12	33.3	46.106	182.92	899040000	86	8	Leishmania braziliensis, Leishmania guyanensis
A4H7V3	Uncharacterized protein	6	6	11.3	58.033	35.116	9856100	6	3	Leishmania braziliensis, Leishmania panamensis
A4H817	Uncharacterized protein	4	4	4.3	98.732	30.449	98753000	24	1	Leishmania braziliensis
A4H8J8	Transaldolase	7	7	25.7	37.068	75.443	3533300000	75	3	Leishmania braziliensis, Leishmania guyanensis
A4H8R0	Putative cytochrome c	2	2	18.6	12.121	13.021	48222000	7	8	Leishmania braziliensis, Leishmania guyanensis
A4H8S1	Paraflagellar rod protein 2C	27	26	40.9	68.585	228.3	3762500000	289	4	Leishmania braziliensis, Leishmania panamensis
A4H8V4	Elongation factor 1-alpha	21	21	54.6	49.071	222.01	15275000000	284	5	Leishmania braziliensis, Leishmania guyanensis
A4H9H9	Citrate synthase	13	3	28	50.025	117.86	2331200000	136	4	Leishmania braziliensis, Leishmania panamensis
A4H9Q9	Nonspecific nucleoside hydrolasewith	5	5	21.7	34.341	70.442	915210000	20	3	Leishmania braziliensis
A4HAA2	Peptidylprolyl isomerase	11	1	28.9	47.827	122.92	1545400000	90	1	Leishmania braziliensis
A4HAD2	APX protein OS=Leishmania braziliensis	7	7	20	33.858	43.544	57981000	45	3	Leishmania braziliensis, Leishmania panamensis, Leishmania guyanensis
A4HAX5	Contig, possible fusion of chromosomes 20 and 34	4	4	19.7	22.025	42.042	485090000	67	3	Leishmania braziliensis, Leishmania guyanensis
A4HBA3	Contig, possible fusion of chromosomes 20 and 34	4	4	16	31.133	25.679	2388600	13	3	Leishmania braziliensis, Leishmania guyanensis
A4HBG6	Contig, possible fusion of chromosomes 20 and 34	18	18	54.6	33.077	141.74	2230300000	107	3	Leishmania braziliensis, Leishmania panamensis
A4HBM3	Phosphotransferase	21	2	54.8	51.715	26.098	207820000	9	2	Leishmania braziliensis, Leishmania braziliensis
A4HC79	Uncharacterized protein	2	2	4.6	50.391	10.939	407400	1	2	tLeishmania braziliensis, Leishmania panamensis
A4HCQ1	Putative NADP-dependent alcohol dehydrogenase	13	1	41.9	38.305	8.4579	355870000	12	1	Leishmania braziliensis
A4HDD4	Malic enzyme	11	11	17.7	62.751	77.627	757840000	51	3	Leishmania braziliensis, Leishmania guyanensis
A4HDM3	Succinate dehydrogenase [ubiquinone] flavoprotein subunit, mitochondrial	8	1	13.3	66.649	49.072	21355000	11	1	Leishmania braziliensis
A4HDS2	HMG_CoA_synt_N domain-containing protein	13	13	26.5	55.214	106.87	419020000	47	3	Leishmania braziliensis, Leishmania guyanensis
A4HE84	Uncharacterized protein (Fragment)	5	5	9.5	92.674	39.764	1023500	6	4	Leishmania braziliensis, Leishmania guyanensis
A4HEE5	Putative aminopeptidase P1	11	11	21.3	67.264	134.55	406630000	56	4	Leishmania braziliensis, Leishmania guyanensis
A4HET8	Putative asparagine synthetase a	7	1	22.4	39.832	9.623	542350000	28	1	Leishmania braziliensis
A4HPM0	Putative polyubiquitin	3	3	33.3	111.11	54.004	424130000	71	7	Leishmania braziliensis, Leishmania braziliensis
A4HFG6	Ribokinase	15	15	50.5	35.361	164.1	2332000000	122	3	Leishmania braziliensis, Leishmania guyanensis
A4HFH5	Putative calpain-like cysteine peptidase	11	4	9.5	560.95	24.182	54411000	10	3	Leishmania braziliensis, Leishmania panamensis
A4HFH6	Putative calpain-like cysteine peptidase	87	4	14.4	701.07	323.31	1681000000	428	1	Leishmania braziliensis
A4HFK9	Uncharacterized protein	13	1	18.2	85.879	127.88	389490000	63	1	Leishmania braziliensis
A4HFN4	Uncharacterized protein	2	2	2.9	71.049	12.053	4114600	2	3	Leishmania braziliensis, Leishmania guyanensis
A4HFS7	Putative peptidyl dipeptidase	3	3	5.7	52.025	17.13	2267300	3	6	Leishmania braziliensis, Leishmania braziliensis
A4HFV6	Uncharacterized protein	4	4	3.9	250.21	25.577	1500100	8	2	Leishmania braziliensis
A4HFY0	Putative branched-chain amino acid aminotransferase OS=Leishmania braziliensis	9	9	21.7	44.161	89.299	623280000	19	3	Leishmania braziliensis, Leishmania guyanensis
A4HG87	Carbonic anhydrase-like protein	2	2	3.7	66.656	32.037	58046000	16	3	Leishmania braziliensis, Leishmania guyanensis
A4HGG7	Putative glucose-regulated protein 78	45	2	54.7	71.91	323.31	25615000000	885	1	Leishmania braziliensis
A4HGS5	Putative glycoprotein 96-92	5	5	9.2	48.55	34.456	378590000	15	3	Leishmania braziliensis
A4HGY1	Putative heat-shock protein hsp70	35	0	46.8	71.276	323.31	27567000000	837	2	tLeishmania braziliensis, Leishmania braziliensis
A4HGZ4	Glutamate dehydrogenase	15	15	41.4	49.47	323.31	1476400000	87	3	Leishmania braziliensis, Leishmania guyanensis
A4HH33	TPR_REGION domain-containing protein	12	1	25.5	40.933	133.11	4261000000	188	1	Leishmania braziliensis
A4HH83	Putative heat shock protein 90	24	1	31.5	88.956	8.0429	1555300000	38	1	Leishmania braziliensis
A4HHM9	Ubiquitin carboxyl-terminal hydrolase	7	7	12.6	81.845	43.418	137670000	21	3	Leishmania braziliensis, Leishmania guyanensis
A4HHN0	Enoyl-CoA hydratase/isomerase-like protein	9	1	36.7	28.962	102.78	410430000	73	1	Leishmania braziliensis
A4HI44	Adenosine kinase	8	2	34.2	37.401	77.35	292330000	19	1	Leishmania braziliensis
A4HIG5	Uncharacterized protein	8	2	29.5	38.607	85.619	3973000000	83	1	Leishmania braziliensis
A4HIH8	Putative heat shock 70-related protein 1,mitochondrial	32	4	38.6	70.528	323.31	17673000000	654	1	Leishmania braziliensis
A4HIR9	Uncharacterized protein	18	18	51.4	40.85	143.38	603540000	67	3	Leishmania braziliensis, Leishmania guyanensis
A4HIY0	Paraflagellar rod protein 1D	40	39	54.3	69.261	323.31	20569000000	533	3	Leishmania braziliensis, Leishmania panamensis
A4HJ23	Putative cytoskeleton-associated protein CAP5.5	4	2	10.7	53.728	33.734	184420000	35	1	Leishmania braziliensis
A4HJ80	Uncharacterized protein	2	2	2.1	123.94	14.146	3088100	3	3	Leishmania braziliensis, Leishmania guyanensis
A4HJF7	Nucleosome assembly protein-like protein	6	6	16.2	45.55	92.697	6249200	9	3	Leishmania braziliensis, Leishmania panamensis
A4HJP8	Calreticulin	8	2	23	48.472	110.7	5888800000	107	1	Leishmania braziliensis
A4HK20	Putative ATP-dependent RNA helicase	26	26	46.4	65.901	216.32	3686400000	301	6	Leishmania braziliensis, Leishmania guyanensis
A4HKS3	Putative proteasome regulatory non-ATP-ase subunit	14	14	31.9	46.446	103.02	237440000	29	3	Leishmania braziliensis, Leishmania guyanensis
A4HKU6	AMPK1_CBM domain-containing protein	12	12	15.4	97.475	127.44	1502800000	117	3	Leishmania braziliensis, Leishmania guyanensis
A4HLC9	Tubulin beta chain	18	18	47.2	49.757	323.31	2282100000	184	8	Leishmania braziliensis, Leishmania braziliensis
A4HLU0	Uncharacterized protein	2	2	35.3	94.641	16.931	512790000	64	1	Leishmania braziliensis
A4HNA7	Uncharacterized protein	1	1	12.2	55.596	9.3438	294960	2	1	Leishmania braziliensis
A4HP23	Clathrin heavy chain	4	4	2.4	192.18	28.916	28383000	8	3	Leishmania braziliensis, Leishmania guyanensis
A4HP70	Chaperonin HSP60, mitochondrial	8	2	18.1	59.512	55.662	29178000	41	1	Leishmania braziliensis
A4HPA3	TAT protein	9	1	23.8	49.892	7.2249	19842000	2	1	Leishmania braziliensis
A4HPA5	Methyltransferase	5	5	12.5	40.123	33.315	30902000	6	3	Leishmania braziliensis, Leishmania guyanensis
A4HPP6	Uncharacterized protein	5	5	19.6	35.852	72.912	398700000	14	3	Leishmania braziliensis, Leishmania guyanensis
A4HPQ1	Diadenosine tetraphosphate synthetase	18	18	27.6	70.456	170.96	1069100000	136	3	Leishmania braziliensis, Leishmania guyanensis
A4HQ25	Casein kinase II subunit beta	5	5	23.9	30.957	38.477	15735000	5	2	Leishmania braziliensis
A4HQG6	Putative histidine secretory acid phosphatase	2	2	4.3	48.469	13.74	34435000	14	4	Leishmania braziliensis, Leishmania braziliensis
A4HQJ7	Prolyl endopeptidase	13	4	17.9	78.334	123.56	1440800000	81	1	Leishmania braziliensis
A7UFH8	Glucose-6-phosphate 1-dehydrogenase OS=Leishmania lainsoni OX=5677 GN=G6PD PE=3 SV=1	14	1	25.8	63.77	103.79	528860000	68	1	Leishmania lainsoni
C6KE48	Cysteine protease	4	2	10.7	47.696	35.68	101470000	14	4	Leishmania guyanensis, Leishmania panamensis, Leishmania guyanen
E9JUG5	N(1),N(8)-bis(glutathionyl)spermidine reductase (Fragment)	11	3	25.5	52.378	139.63	6614100000	108	6	Leishmania braziliensis, Leishmania braziliensis
I2FLG8	Heat-shock protein 70 kDa (Fragment)	24	1	46.2	50.284	12.869	3633700000	40	56	Leishmania braziliensis, Leishmania braziliensis
Q9GYW3	Heat shock protein 70	22	2	28.2	71.989	15.697	142800000	18	1	Leishmania braziliensis
