# Supplementary material for: Identification of Immunodominant Proteins of the Leishmania (Viannia) naiffi SubProteome as Pan-Specific Vaccine Targets against Leishmaniasis
Source: Vaccines (Basel). 2023 Jun 21;11(7):1129. doi: 10.3390/vaccines11071129 (PMC10386316; doi:10.3390/vaccines11071129)
Supplement: Supplementary file 1 [file vaccines-11-01129-s001.zip › Supplementary table S3. Similarity between sub proteome of L. naiffi and human proteins.xlsx]

## Sheet: Planilha1
Similarity of subproteome of L. naiffi reactive to serum of cured volunteers of cutaneous leishmaniasis to human (Homo sapiens) proteins.
Description	Uniprot Identifier	Similarity (%)
		Human
Uncharacterized protein	A0A088RVR2	0
Uncharacterized protein	A4HCB9	0						Legend
I/6 autoantigen-like protein	A0A088RT50	0						Similarity	%
Putative RNA binding protein	A4HK56	0
Uncharacterized protein	A4H6B8	0							100	100
APX protein	A4HAD2	0
Arginine N-methyltransferase, putative	A0A088RHP8	0							90	90
Asparagine synthetase a,putative,aspartate--ammonia ligase, putative	A0A1E1IYI7	0
ATP-dependent 6-phosphofructokinase	A0A088RW30	0							80	80
C3H1-type domain-containing protein	A0A088RU13	0
CCR4-NOT transcription complex subunit 2, putative	A0A088RMC8	0						High	70	70
Eukaryotic translation initiation factor 3 subunit 8, putative	A0A088S3S2	0
Flagellar glycoprotein-like protein	A4H655	0
Fumarate hydratase	A0A088RY11	0							50	50
Gamma-glutamylcyclotransferase	A0A088RPS0	0
GRIP domain-containing protein	A4H9V1	0							40	40
Kinesin, putative (Fragment)	A0A088RP32	0						Structural
NADH:flavin oxidoreductase/NADH oxidase, putative	A0A088RKE3	0							30	30
NTF2 domain-containing protein	A0A1E1IYB8	0						Low	25	25
Nucleolar RNA-binding protein, putative (Fragment)	A0A1E1IPL9	0						Very Low	20	20
Phosphoglycerate mutase (2,3-diphosphoglycerate-independent)	A0A088SLW3	0						Inaccurate signal	10	10
Phosphotransferase	A4HBM3	0							e-value>0,05
Putative 2,4-dihydroxyhept-2-ene-1,7-dioic acid aldolase	A4HEA3	0
Pyruvate, phosphate dikinase	A0A088RKF1	0
Uncharacterized protein	A0A088RN85	0
Uncharacterized protein	A0A088S4S3	0
Uncharacterized protein	A4H5E1	0
Uncharacterized protein	A4H6C1	0
Uncharacterized protein	A4HC79	0
Uncharacterized protein	A4HFN4	0
Uncharacterized protein	A4HHB1	0
Uncharacterized protein	A4HKN5	0
Uncharacterized protein	A0A088RQR0	0
Uncharacterized protein	A4HF31	0
Uncharacterized protein	A4HKT1	0
Uncharacterized protein	A4HPS2	0
Uncharacterized protein	A0A088RJL6	0
Uncharacterized protein	A4H817_LEIBR	15
Paraflagellar rod protein 2C	A4H8S1_LEIBR	15
Uncharacterized protein	A4HLU0_LEIBR	15
Uncharacterized protein	A4HN04_LEIBR	15
Uncharacterized protein (Fragment)	A0A1E1IRY1_LEIGU	15
Putative calpain-like cysteine peptidase	A4H7P0_LEIBR	19
Putative N-acyl-L-amino acid amidohydrolase	A4HJ93_LEIBR	19
Splicing factor ptsr1-like protein	A4H537_LEIBR	19
Uncharacterized protein	A0A088S4X0_9TRYP	19
AM domain-containing protein	A4HHR1_LEIBR	19
Contig, possible fusion of chromosomes 20 and 34	A4HAD8_LEIBR	19
Contig, possible fusion of chromosomes 20 and 34	A4HAX5_LEIBR	19
Contig, possible fusion of chromosomes 20 and 34	E9AII4_LEIBR	19
Contig, possible fusion of chromosomes 20 and 34	tr|A4HB75|A4HB75_LEIBR	19
Eukaryotic translation initiation factor 3 subunit	A4HPQ5_LEIBR	19
Fumarate hydratase	A4HD88_LEIBR	19
HMG_CoA_synt_N domain-containing protein	A4HDS2_LEIBR	19
IG-NH protein	A4H7H4_LEIBR	19
Methyltransferase	A4HPA5_LEIBR	19
Nonspecific nucleoside hydrolasewith=GeneDB:LmjF18.1580	A4H9Q9_LEIBR	19
Paraflagellar rod protein 1D	A4HIY0_LEIBR	19
Proteasome activator protein pa26, putative	A0A1E1J5H2_LEIGU	19
Putative ABC transporter	A4HA65_LEIBR	19
Putative asparagine synthetase a	A4HET8	19
Putative carboxypeptidase	A4H716_LEIBR	19
Putative carboxypeptidase	A4HLW4_LEIBR	19
Putative glycoprotein 96-92	A4HGS5_LEIBR	19
Putative immunodominant antigen	A4H7P6_LEIBR	19
Putative inosine-adenosine-guanosine-nucleoside hydrolase	A4HHT6_LEIBR	19
Putative mitochondrial RNA binding protein	A4HCU6_LEIBR	19
Putative paraflagellar rod component par4	A4H450_LEIBR	19
Putative trypanothione synthetase	A4HFW1_LEIBR	19
RNA binding protein-like protein	A4H548_LEIBR	19
Thioredoxin-like_fold domain-containing protein	tr|A4H7H9|A4H7H9_LEIBR	19
TPH domain-containing protein	A0A088SAE1_9TRYP	19
Uncharacterized protein	A0A088RN43_9TRYP	19
Uncharacterized protein	A0A088RT01_9TRYP	19
Uncharacterized protein	A0A1E1IR89_LEIGU	19
Uncharacterized protein	A0A1E1J3E8_LEIGU	19
Uncharacterized protein	A4H3T7_LEIBR	19
Uncharacterized protein	A4H515_LEIBR	19
Uncharacterized protein	A4HAD7_LEIBR	19
Uncharacterized protein	A4HHB2_LEIBR	19
Uncharacterized protein	A4HIP3_LEIBR	19
Uncharacterized protein	A4HKZ3_LEIBR	19
Uncharacterized protein	A4HLY4_LEIBR	19
Uncharacterized protein	A4HQ81_LEIBR	19
Uncharacterized protein	A0A088RM26_9TRYP	19
Uncharacterized protein	A0A088RMK8_9TRYP	19
Uncharacterized protein	A0A088RZV4_9TRYP	19
Uncharacterized protein	A0A088S1Z8_9TRYP	19
Uncharacterized protein	A0A1E1IYT1_LEIGU	19
Uncharacterized protein	A0A1E1J483_LEIGU	19
Uncharacterized protein	A4H5S9_LEIBR	19
Uncharacterized protein	A4HA29_LEIBR	19
Uncharacterized protein	A4HAB4_LEIBR	19
Uncharacterized protein	A4HIG5_LEIBR	19
Uncharacterized protein	A4HJ80_LEIBR	19
Uncharacterized protein	A4HM05_LEIBR	19
Uncharacterized protein	tr|A0A088S1K1|A0A088S1K1_9TRYP	19
Uncharacterized protein	tr|A4HFV6|A4HFV6_LEIBR	19
Uncharacterized protein	tr|A4HIL9|A4HIL9_LEIBR	19
Uncharacterized protein (Fragment)	A4HE84_LEIBR	19
Uncharacterized protein (Fragment)	A4HCA9_LEIBR	19
USP protein	A4H971_LEIBR	19
VWFA domain-containing protein	A4H7I6_LEIBR	19
Calpain-like cysteine peptidase, putative	A0A088RTE8_9TRYP	22
Putative mitotubule-associated protein Gb4	A4HF39_LEIBR	22
Uncharacterized protein	A0A1E1J2M5_LEIGU	22
Glycylpeptide N-tetradecanoyltransferase	A0A1E1J337_LEIGU	23
Uncharacterized protein	A0A1E1IPK6_LEIGU	23
Adenylosuccinate lyase	A4H3W5_LEIBR	24
Carbonic anhydrase-like protein	A4HG87_LEIBR	24
Glyceraldehyde-3-phosphate dehydrogenase-like protein	A0A088S1E8_9TRYP	24
Kinesin motor domain-containing protein	A4HQ31_LEIBR	24
Uncharacterized protein	A0A1E1J8C7_LEIGU	24
Uncharacterized protein	A4H5I7	24
Uncharacterized protein	A4H8U7	24
Uncharacterized protein	A4HL98_LEIBR	24
Uncharacterized protein (Fragment)	A4H3R9_LEIBR	25
Galactokinase-like protein	A0A088S0U3_9TRYP	25
Intraflagellar transport protein-like protein	A4HCH3_LEIBR	25
Protein transport protein Sec31, putative (Fragment)	A0A1E1IRA0_LEIGU	25
Uncharacterized protein	A4HPH5_LEIBR	25
Proteasome regulatory non-ATP-ase subunit, putative	A0A088RNL5_9TRYP	26
Putative calpain-like cysteine peptidase	A4HFH6_LEIBR	26
Putative translation initiation factor	A4H988_LEIBR	26
Agmatinase-like protein	A4HCM0_LEIBR	26
Ankyrin/TPR repeat protein	A4HD71_LEIBR	26
Membrane-bound acid phosphatase	A4HPC1_LEIBR	26
Prolyl endopeptidase	tr|A4H5Q8|A4H5Q8_LEIBR	26
Putative IgE-dependent histamine-releasing factor	A4HDJ0_LEIBR	26
Putative kinesin K39 (Fragment)	A4H7T4	26
Uncharacterized protein	A4H7V3_LEIBR	26
Uncharacterized protein (Fragment)	A4HLW1_LEIBR	26
Dihydroorotate dehydrogenase (fumarate)	A0A1E1IUV6_LEIGU	27
Leishmanolysin	A4H638_LEIBR	27
Putative succinyl-diaminopimelate desuccinylase-like protein	A0A1E1J300_LEIGU	27
Putative unspecified product	A0A1E1J2K0_LEIGU	27
Regulatory subunit of protein kinase a-like protein	A0A088RPK5_9TRYP	27
Thiol-dependent reductase 1	A0A088RZE8_9TRYP	27
Uncharacterized protein (Fragment)	A0A088RR99_9TRYP	27
Contig, possible fusion of chromosomes 20 and 34	A4HAR5_LEIBR	28
Contig, possible fusion of chromosomes 20 and 34	E9AIG2_LEIBR	28
Contig, possible fusion of chromosomes 20 and 34	E9AIH3_LEIBR	28
Glutamate dehydrogenase	A4HGZ4_LEIBR	28
Hsp70 protein-like protein, putative	A0A088SJT7_9TRYP	28
Uncharacterized protein	A0A1E1J3K6_LEIGU	28
Uncharacterized protein	A0A1E1J0C7_LEIGU	28
Uncharacterized protein	A0A1E1J3A9_LEIGU	28
Uncharacterized protein	A4HPP6_LEIBR	28
Putative endoplasmic reticulum oxidoreductin	A4H8T2_LEIBR	29
Heat shock protein, putative	A0A1E1ITR4_LEIGU	29
NLI-interacting factor, putative	A0A1E1IU52_LEIGU	29
Putative calpain-like cysteine peptidase	A4HJ14_LEIBR	29
Putative endoplasmic reticulum oxidoreductin	A0A1E1ISH8_LEIGU	29
Putative RNA-binding protein	A4HI65_LEIBR	29
Uncharacterized protein	A4HBS7_LEIBR	29
Uncharacterized protein	A4HFK9_LEIBR	29
N-acetyltransferase subunit Nat1, putative	A0A1E1J997_LEIGU	30
NAD(+) diphosphatase	A4HJT4_LEIBR	30
Putative calpain-like cysteine peptidase	A0A1E1IVG3_LEIGU	30
Putative flagellar radial spoke protein-like	A4HH73_LEIBR	30
RING-type domain-containing protein	A4H9M5_LEIBR	30
Eukaryotic translation initiation factor 3 subunit E	A4HGT5	30.58
Putative elongation initiation factor 2 alpha subunit	A4H3R0_LEIBR	31
19S proteasome regulatory subunit	A4HBS3_LEIBR	31
Contig, possible fusion of chromosomes 20 and 34	A4HBG6_LEIBR	31
Glucose-6-phosphate 1-epimerase	A4HB57_LEIBR	31
Glycerol-3-phosphate dehydrogenase [NAD(+)]	A4H643_LEIBR	31
Lectin, putative	A0A088RKX3_9TRYP	31
Putative cytoskeleton-associated protein CAP5.5	A4HJ23_LEIBR	31
Putative eukaryotic translation initiation factor OS=Leishmania braziliensis OX=5660 GN=LBRM_28_2700 PE=3 SV=1;tr|A0A1E1J2S1|A0A1E1J2S1_LEIGU Eukaryotic translation initiation factor,putative	A4HGV2_LEIBR	31
Putative NADP-dependent alcohol dehydrogenase	A4HCQ1_LEIBR	31
Ubiquitin carboxyl-terminal hydrolase	A4HHM9_LEIBR	31
UDP-glucose 4-epimerase	A4HLU3_LEIBR	31
Uncharacterized protein	A4H614_LEIBR	31
CD protein	A4HKQ5_LEIBR	32
Leishmanolysin	A4H639_LEIBR	32
PPM-type phosphatase domain-containing protein	A4HE10_LEIBR	32
Protein disulfide-isomerase	A0A1E1J8L7_LEIGU	32
Putative glutamine synthetase	A4H4K2	32
START domain-containing protein	A4H6L4_LEIBR	32
TPR_REGION domain-containing protein	A4HH33_LEIBR	32
Peptidylprolyl isomerase	A4HAA2_LEIBR	33
Putative nucleoside diphosphate kinase	A4HN58_LEIBR	33
Putative phosphatase 2C	A4HHY5_LEIBR	33
Thimet oligopeptidase,putative,metallo-peptidase, Clan MA(E), Family M3	A0A1E1IYQ9_LEIGU	33
Elongation factor-1 gamma	A4H5S5_LEIBR	34
Guanine nucleotide-binding protein subunit beta-like protein	A4H4H1	34
NADP-dependent alcohol dehydrogenase, putative	A0A1E1IWT8_LEIGU	34
Nucleosome assembly protein-like protein	A4HJF7_LEIBR	34
Uncharacterized protein	A4HIR9_LEIBR	34
AMPK1_CBM domain-containing protein	tr|A4HKU6|A4HKU6_LEIBR	35
N(1),N(8)-bis(glutathionyl)spermidine reductase (Fragment)	E9JUG5_LEIBR	35
PPM-type phosphatase domain-containing protein	A4H7Y6_LEIBR	35
Putative p450 reductase	A4HGH1_LEIBR	35
Putative U-box domain protein	A4HH85_LEIBR	35
SCG5 protein	A4HJV3_LEIBR	35
Uncharacterized protein	A0A1E1IP10_LEIGU	35
Uncharacterized protein	A4HE86_LEIBR	35
Vacuolar protein sorting-associated protein-like protein	A4HPK9_LEIBR	35
Dynein intermediate-chain-like protein	A4HD84_LEIBR	36
TAT protein	A4HPA3_LEIBR	36
Tyrosine aminotransferase, putative	A0A1E1J7I8_LEIGU	36
Ubiquitin carboxyl-terminal hydrolase	A4HBC9_LEIBR	36
Replication protein A subunit	A4HGN5_LEIBR	37
Protein kinase A regulatory subunit, putative	A0A1E1IRZ2_LEIGU	37
S-methyl-5-thioadenosine phosphorylase	A4H4C5_LEIBR	37
Oxoglutarate dehydrogenase (succinyl-transferring)	A4HFL1_LEIBR	38
Putative histidine secretory acid phosphatase	A4HQG6	38
La RNA binding protein, putative	A0A1E1IVT4_LEIGU	38
Proliferating cell nuclear antigen	A0A1E1IS92_LEIGU	38
Putative proteasome regulatory non-ATP-ase subunit	A4HKS3_LEIBR	38
RRM domain-containing protein	A0A088RH31_9TRYP	39
Cysteinyl-tRNA synthetase	A4H6U0_LEIBR	39
Eukaryotic translation initiation factor 3 subunit 7-like protein	A4HIN8	39
Malic enzyme	A4HDD4_LEIBR	39
Phosphotransferase	A0A088RSB0_9TRYP	39
Putative heat shock protein 90	A4HH83_LEIBR	39
Uncharacterized protein	A0A088RLC3_9TRYP	39
Kinetoplast-associated protein-like protein (Fragment)	A0A088RU11_9TRYP	40
Lipophosphoglycan biosynthetic protein, putative	A0A088RVT8_9TRYP	40
Oxoglutarate dehydrogenase (succinyl-transferring)	A4HPL4_LEIBR	40
Putative aminopeptidase P1	A4HEE5_LEIBR	40
Putative branched-chain amino acid	A4HFY0_LEIBR	40
Putative cystathione gamma lyase	A4HMZ0_LEIBR	40
Uncharacterized protein	A0A088RW35_9TRYP	40
Putative aminopeptidase	A4H6I8_LEIBR	41
Acetylornithine deacetylase	A4H4X2	41
Aminopeptidase, putative	A0A088S475_9TRYP	41
Calpain-like cysteine peptidase, putative	A0A088SCJ7	41
Cysteine protease	C6KE48_LEIGU	41
Putative proteasome regulatory non-ATPase subunit 6	A4H3D3_LEIBR	41
Ribokinase	A4HFG6_LEIBR	41
Alanine aminotransferase, putative	A0A1E1IRA3_LEIGU	42
Dipeptidyl-peptidase 8-like serine peptidase, putative	A0A088S449	42
Guanine nucleotide-binding protein subunit beta-like protein	A4HGF6_LEIBR	42
Leucyl-tRNA synthetase	A4H796_LEIBR	42
Methionine--tRNA ligase	A0A088RQ32_9TRYP	42
Mitogen activated protein kinase, putative,map kinase, putative	A0A088RZ55_9TRYP	42
PGFS protein	A4HJJ7_LEIBR	42
Calpain-like cysteine peptidase, putative (Fragment)	A4HFH5	43
Guanine nucleotide-binding protein subunit beta-like protein	A4HK88_LEIBR	43
Putative aminopeptidase	A4HLW7_LEIBR	43
Adenosine kinase	A4HI44_LEIBR	43
CYP40 protein	A4HNE1_LEIBR	43
Putative proteasome regulatory non-ATP-ase subunit 3	A4HFS3_LEIBR	43
Uncharacterized protein	A4H4F3_LEIBR	43
Aminopeptidase P, putative	A0A1E1J877_LEIGU	44
ANK_REP_REGION domain-containing protein	A4HHF9_LEIBR	44
Calreticulin	A4HJP8_LEIBR	44
CRAL-TRIO domain-containing protein	A0A088RXX5	44
CTP synthase	E9AIB3_LEIBR	44
CTP synthase	E9AIB3_LEIBR	44
Dihydroorotate dehydrogenase (fumarate)	A0A088RLI8	44
PAH protein	A4HGH5_LEIBR	44
Putative heat shock protein	A4HLV1_LEIBR	44
Putative OSM3-like kinesin	A4HK48_LEIBR	44
Serine/threonine-protein phosphatase	A4H6X9_LEIBR	44
Uncharacterized protein	A0A088RJL3_9TRYP	44
CS domain-containing protein	A0A1E1IRK6_LEIGU	45
Diadenosine tetraphosphate synthetase	A4HPQ1_LEIBR	45
DNA-(apurinic or apyrimidinic site) endonuclease	A0A1E1IXD2	45
Guanine nucleotide-binding protein subunit beta-like protein	A4HL42	45
Phosphatidylinositol 4-kinase alpha, putative	A0A088RVQ8	45
Proteasome subunit alpha type	A4HNE9_LEIBR	45
Putative peptidyl dipeptidase	A4HFS7	45
Putative spermidine synthase	A4H3X8_LEIBR	45
Coatomer subunit epsilon	A0A1E1J3T6	46
Putative microtubule-associated protein (Fragment)	A4H484	46
5-3 exonuclease, putative	A0A088RIF6	46
Aspartate carbamoyltransferase	A4H8H9_LEIBR	46
Eukaryotic translation initiation factor 3 subunit	A0A088S1R9	46
Geranylgeranyl transferase type-2 subunit beta	A4HBC6_LEIBR	46
Phosphoenolpyruvate carboxykinase (ATP)	A4HFV1	46
Putative cysteine peptidase C (CPC),CPC cysteine peptidase, Clan CA, family C1, Cathepsin B-like	A0A1E1J0U8_LEIGU	46
Uncharacterized protein	A0A1E1IRT9	46
Uncharacterized protein	A0A1E1JA93	46
Histone H2B	A4H9W2_LEIBR	47
Memo-like protein, putative	A0A088S230	47
Prolyl endopeptidase	A4HQJ7_LEIBR	47
Putative eukaryotic release factor 3	A4H6P3_LEIBR	47
Putative poly(A) export protein	A4H357	47
Valyl-tRNA synthetase	A4HIP7_LEIBR	47
Asparagine--tRNA ligase	A0A1E1IUF4_LEIGU	48
Enoyl-CoA hydratase/isomerase-like protein	A4HHN0_LEIBR	48
Putative casein kinase II, alpha chain	A4H3D2_LEIBR	48
Pyruvate dehydrogenase E1 component subunit alpha	A4H9P1_LEIBR	48
Similarity to endo-1-like protein	A4HQH7	49
Multifunctional fusion protein	A4H3J2_LEIBR	49
Uncharacterized protein	A4HHT3_LEIBR	49
GDPMP protein	A4HCM4_LEIBR	50
Phosphodiesterase	A0A088S5Q7	50
Proteasome subunit alpha type	A4H7J0_LEIBR	50
Protein-serine/threonine phosphatase	tr|A0A088S6P5|A0A088S6P5_9TRYP	50
G-actin binding protein, putative	A0A088S2W2	51
Glucose-6-phosphate 1-dehydrogenase	A7UFH8_9TRYP	51
Pyruvate kinase	A0A088S057_9TRYP	51
ATPase alpha subunit	A4H497_LEIBR	52
Casein kinase II subunit beta	A4HQ25_LEIBR	52
Contig, possible fusion of chromosomes 20 and 34	A4HAE1	52
Dihydrolipoyl dehydrogenase	A4HKX6_LEIBR	52
GRIP domain-containing protein	A0A1E1IQN2_LEIGU	52
Methionine aminopeptidase	A4HA12_LEIBR	52
1,2-dihydroxy-3-keto-5-methylthiopentene dioxygenase	E9AIE8	53
Uncharacterized protein	A4HNA7_LEIBR	53
Citrate synthase	A4H9H9_LEIBR	53
Glyceraldehyde-3-phosphate dehydrogenase	A0A1E1J280_LEIGU	53
High mobility group protein homolog tdp-1,putative	A0A088RVU8	53
Polyadenylate-binding protein	A0A088S181	53
Protein kinase A regulatory subunit, putative	A0A088S4M5	53
Aminopeptidase, putative,metallo-peptidase, Clan MG, Family M24	A0A088RNE2	54
Cystathionine beta-synthase	A0A088RP82_9TRYP	54
Glucosamine-6-phosphate isomerase	A4HKX1_LEIBR	54
Glycosomal glyceraldehyde 3-phosphate dehydrogenase (Fragment)	A0A1L6CBU4_9TRYP	54
Proteasome subunit alpha type	A4HC34_LEIBR	54
Putative ATP-dependent RNA helicase	A4HK20_LEIBR	54
Superoxide dismutase	A0A088SGY9	54
Chaperonin HSP60, mitochondrial	A4HP70_LEIBR	55
Prolyl-tRNA synthetase	A0A088RN01_9TRYP	55
Peroxidoxin	A0A088RQQ4_9TRYP	56
Farnesyl pyrophosphate synthase	A0A088RT42	56
EEF1B beta 2 protein	A4HAJ7_LEIBR	57
Proteasome subunit alpha type	A4HLC5_LEIBR	57
Putative 2-oxoisovalerate dehydrogenase beta subunit,mitochondrial	tr|A4HM44|A4HM44_LEIBR	57
Transaldolase	A4H8J8_LEIBR	57
Aconitate hydratase	A4H9F9_LEIBR	58
CPB protein	A4H5E5	58
CPB protein	A4H5E6	58
Glucose-6-phosphate isomerase	A7UFI4_9TRYP	58
Mannose-6-phosphate isomerase (Fragment)	A0A5A4RK57	58
Phosphotransferase (Fragment)	A0A5B8YYB7	58
Proteasome subunit beta	A4HNP0	58
Putative centromere/microtubule binding protein cbf5	A4HC40_LEIBR	58
Putative proteasome regulatory non-ATPase subunit	A4HH20	58
Ribonucleoside-diphosphate reductase small chain, putative	A0A088RR84_9TRYP	59
FYVE-type domain-containing protein	E9AIX0	59
Guanine nucleotide-binding protein subunit beta-like protein	A4H666_LEIBR	59
Q25225	Q25225	59
TPR_REGION domain-containing protein	A0A088RVN2	59
Alpha glucosidase II subunit, putative	A0A088RN07	60
Glutamine--tRNA ligase	A0A1E1IS78	60
Phosphopyruvate hydratase	A4H7T6_LEIBR	60
Pyruvate dehydrogenase E1 component subunit beta	A4HEH1_LEIBR	60
Succinate dehydrogenase [ubiquinone] flavoprotein subunit, mitochondrial	A4HDM3_LEIBR	60
Bifunctional dihydrofolate reductase-thymidylate synthase	A0A1E1IP92_LEIGU	61
Clathrin heavy chain	A4HP23	61
Glycylpeptide N-tetradecanoyltransferase	A0A088RXK5	61
Putative cytochrome c	A0A191URY3_LEIGU	62
Serine/threonine-protein phosphatase	A4HAI7_LEIBR	62
Tryparedoxin peroxidase	Q5UDS8	62
Fructose-bisphosphate aldolase	A0A088SKC4	63
Heat shock protein 83	A0A088S198_9TRYP	63
Uncharacterized protein	A4HJW2	63
Aspartate transaminase	A0A088S0U3_9TRYP	64
Guanine nucleotide-binding protein subunit beta-like protein	Q9GUB0	64
Heat-shock protein hsp70, putative	A0A088RUF5_9TRYP	64
Putative glucose-regulated protein 78	A4HGG7_LEIBR	64
Putative heat shock 70-related protein 1,mitochondrial	A4HIH8_LEIBR	64
ATP synthase subunit beta	A4HE61_LEIBR	65
Succinate--CoA ligase [ADP-forming] subunit beta, mitochondrial	A4HPG1	65
Triosephosphate isomerase	E9AIG9	65
Arginyl-tRNA synthetase	A0A088RW67	66
Contig, possible fusion of chromosomes 20 and 34	A4HBA3_LEIBR	66
Nucleoside diphosphate kinase	A4HKT8_LEIBR	66
Isocitrate dehydrogenase [NADP]	A4H612_LEIBR	67
Putative proteasome alpha 7 subunit	A4HFD7	67
Proteasome subunit beta	A4HG53	68
Non-specific serine/threonine protein kinase	A4HMD1_LEIBR	69
Putative developmentally regulated GTP-binding protein	A4HP94_LEIBR	70
Adenosylhomocysteinase	A0A1E1J8P0_LEIGU	71
Inosine-5-monophosphate dehydrogenase	A4HAA5	71
Proteasome subunit alpha type	A4HP20	71
Protein kinase A catalytic subunit	A4H9L8	71
40S ribosomal protein	A4HQ28	72
Putative ABC transporter	A4HA37	72
Heat-shock protein 70 kDa (Fragment)	I2FLG8_LEIBR	73
Proteasome subunit beta	A4HN55	73
Putative 14-3-3 protein	A4H6F2	73
Putative heat shock protein 70-related protein	A0A1E1J0M4_LEIGU	73
Putative transitional endoplasmic reticulum ATPase	A4HNZ5_LEIBR	73
Uncharacterized protein	A4HH23	73
Putative cytochrome c	A4H8R0	74
Putative heat-shock protein hsp70	A4HGY1_LEIBR	74
Elongation factor 1-alpha	A4H8V4_LEIBR	76
Elongation factor 2	Q2HZY7	76
Proteasome subunit alpha type	A0A088RK95	76
Serine/threonine-protein phosphatase	A4HGA9_LEIBR	76
Heat shock protein 70-related protein	A0A088RTL1	80
Putative small GTP-binding protein Rab1	A4HFK0	81
Heat shock protein 70	Q9GYW3	82
Tubulin alpha chain	A4H727	82
Serine/threonine-protein phosphatase	A0A088SHC4	86
Tubulin beta chain	A4HLC9	86.42
Calmodulin	A4H5R9_LEIBR	90
Putative polyubiquitin	A4HPM0_LEIBR	97
